# Supplementary material for: Relative influence of environmental factors on the timing and occurrence of multi-species coral reef fish aggregations
Source: PLoS One. 2018 Dec 21;13(12):e0209234. doi: 10.1371/journal.pone.0209234 (PMC6303027; doi:10.1371/journal.pone.0209234)
Supplement: S1 Data — (CSV) [file pone.0209234.s005.csv]

year	month	day	date	moon.pc	moon	tide	temp	wind	mywind	mywind.dir	windms	winddir	visibility	secchi	swell	solar	tra.bloc	car.sexf	lut.boh	mon.gran	mac.nig	leth.neb	leth.oliv	plec.line	aca.duss	nas.annu	richness	abund
220	2006	2	1	1/02/2006	0.09	NA	E	30	NA	NA	NA	NA	NA	NA	NA	0.18	27.5	0	0	0	0	0	0	0	2	0	0	1	2
221	2006	2	2	2/02/2006	0.17	NA	E	31	NA	NA	NA	3.6	140	NA	NA	0.24	28.5	0	0	3	0	5	0	0	0	0	0	2	8
222	2006	2	5	5/02/2006	0.48	First	F	31	NA	NA	NA	7.7	130	NA	NA	0.42	23.9	80	10	40	30	20	0	0	2	0	0	6	182
223	2006	2	6	6/02/2006	0.59	NA	F	31	NA	NA	NA	8.2	130	NA	NA	0.48	27.2	30	6	60	40	20	0	0	7	25	0	7	188
224	2006	2	7	7/02/2006	0.69	NA	F	32	NA	NA	NA	3.1	90	NA	NA	0.27	28.5	20	0	30	20	20	0	0	0	10	0	5	100
225	2006	2	8	8/02/2006	0.77	NA	F	31	NA	NA	NA	NA	NA	NA	NA	0.7	28.1	80	0	70	50	10	2	0	6	20	10	8	248
226	2006	2	9	9/02/2006	0.85	NA	F	31	NA	NA	NA	5.7	160	NA	NA	0.5	24.5	30	10	80	60	10	0	0	2	5	200	8	397
227	2006	2	12	12/02/2006	0.99	NA	F	31	NA	NA	NA	8.7	160	NA	NA	0.42	16.5	20	20	80	80	10	1	0	2	5	0	8	218
228	2006	2	13	13/02/2006	1	Full	F	31	NA	NA	NA	6.7	130	NA	NA	0.62	24	100	0	60	50	10	0	0	1	10	0	6	231
229	2006	2	14	14/02/2006	0.99	NA	E	31	NA	NA	NA	7.2	110	NA	NA	0.47	19.8	10	0	80	50	20	0	0	0	10	0	5	170
230	2006	2	15	15/02/2006	0.97	NA	E	31	NA	NA	NA	9.3	130	NA	NA	0.65	17.9	40	0	80	60	10	0	0	6	5	0	6	201
231	2006	2	16	16/02/2006	0.93	NA	E	30.5	NA	NA	NA	NA	NA	NA	NA	0.57	8.5	120	4	60	60	10	0	0	5	10	3	8	272
232	2006	2	19	19/02/2006	0.72	NA	E	30	NA	NA	NA	4.6	130	NA	NA	0.51	19.4	0	0	2	0	15	0	0	0	0	0	2	17
233	2006	2	20	20/02/2006	0.63	NA	E	30	NA	NA	NA	6.2	130	NA	NA	0.6	26.7	5	0	4	5	20	0	0	0	0	0	4	34
234	2006	2	21	21/02/2006	0.52	Last	F	31	NA	NA	NA	8.7	130	NA	NA	0.73	26.6	100	0	60	50	15	0	0	0	0	0	4	225
235	2006	2	23	23/02/2006	0.31	NA	F	31	NA	NA	NA	11.3	110	NA	NA	0.74	5.9	100	30	80	60	20	4	0	0	5	0	7	299
236	2006	2	26	26/02/2006	0.06	NA	F	30	NA	NA	NA	8.2	130	NA	NA	0.8	26.5	100	30	80	40	20	5	0	6	2	0	8	283
237	2006	2	27	27/02/2006	0.01	NA	F	30	NA	NA	NA	8.7	130	NA	NA	0.73	27.4	100	20	80	50	15	5	0	6	0	150	8	426
238	2006	2	28	28/02/2006	0	New	F	30	NA	NA	NA	7.7	130	NA	NA	0.54	21.4	5	40	80	40	10	4	0	5	2	0	8	186
239	2006	3	1	1/03/2006	0.02	NA	E	30	NA	NA	NA	8.7	160	NA	NA	0.63	27.1	0	0	5	0	10	0	0	0	0	0	2	15
240	2006	3	2	2/03/2006	0.06	NA	E	30	NA	NA	NA	5.7	160	NA	NA	0.58	28.5	0	0	5	0	0	0	0	0	0	0	1	5
241	2006	3	5	5/03/2006	0.32	NA	E	30	NA	NA	NA	NA	NA	NA	NA	0.43	11.7	0	0	4	0	25	0	0	0	0	2	3	31
242	2006	3	6	6/03/2006	0.42	NA	E	30	NA	NA	NA	2.6	180	NA	NA	0.29	12.1	5	20	40	40	25	0	0	2	5	50	8	187
243	2006	3	7	7/03/2006	0.53	First	F	30	NA	NA	NA	5.7	50	NA	NA	0.37	12.3	100	40	80	50	25	2	0	1	3	200	9	501
244	2006	3	8	8/03/2006	0.63	NA	F	30	NA	NA	NA	5.1	50	NA	NA	0.31	20.9	100	40	80	40	25	0	0	0	2	200	7	487
245	2006	3	9	9/03/2006	0.72	NA	F	30	NA	NA	NA	4.6	110	NA	NA	0.43	20.5	100	40	80	50	20	0	0	0	0	250	6	540
246	2006	3	13	13/03/2006	0.97	NA	F	30	NA	NA	NA	NA	NA	NA	NA	1.09	16.4	100	10	40	30	10	0	0	0	0	2	6	192
247	2006	3	14	14/03/2006	0.99	NA	F	28.5	NA	NA	NA	13.9	130	NA	NA	1.28	7.7	100	40	50	40	10	0	0	0	0	0	5	240
248	2006	3	15	15/03/2006	1	Full	F	28.5	NA	NA	NA	7.2	130	NA	NA	0.87	18.7	100	40	40	40	10	0	0	0	2	10	7	242
249	2006	3	16	16/03/2006	0.99	NA	F	28.5	NA	NA	NA	6.2	130	NA	NA	0.54	25.7	100	40	50	50	20	0	0	0	0	0	5	260
250	2006	3	22	22/03/2006	0.58	NA	E	28.5	NA	NA	NA	9.3	130	NA	NA	0.58	13.2	2	0	5	4	5	0	0	0	0	2	5	18
251	2006	3	23	23/03/2006	0.47	Last	F	28.5	NA	NA	NA	8.7	130	NA	NA	0.6	15.1	10	0	20	20	10	0	0	0	1	0	5	61
252	2006	3	26	26/03/2006	0.16	NA	F	28	NA	NA	NA	8.7	140	NA	NA	0.72	23.2	100	5	50	40	10	2	0	0	2	0	7	209
253	2006	3	27	27/03/2006	0.08	NA	F	28	NA	NA	NA	6.2	140	NA	NA	0.63	18.4	100	2	50	40	4	1	0	0	2	0	7	199
254	2006	3	28	28/03/2006	0.03	NA	F	28	NA	NA	NA	7.7	150	NA	NA	0.73	22.1	20	0	60	40	0	1	0	0	0	0	4	121
255	2006	3	29	29/03/2006	0	New	F	28	NA	NA	NA	NA	NA	NA	NA	0.63	10.1	100	20	60	50	5	1	0	0	0	100	7	336
256	2006	3	30	30/03/2006	0.01	NA	E	28	NA	NA	NA	3.1	110	NA	NA	0.32	6.5	0	0	4	0	0	0	0	0	0	0	1	4
257	2006	4	2	2/04/2006	0.17	NA	E	27.5	NA	NA	NA	4.6	110	NA	NA	0.3	20.5	0	0	3	0	0	0	0	0	2	0	2	5
258	2006	4	3	3/04/2006	0.26	NA	E	27.5	NA	NA	NA	7.7	50	NA	NA	0.33	8.3	120	10	20	20	10	1	0	2	15	20	9	218
259	2006	4	4	4/04/2006	0.36	NA	E	27.5	NA	NA	NA	5.1	40	NA	NA	0.47	15.8	100	30	50	30	10	0	0	3	15	0	7	238
260	2006	4	6	6/04/2006	0.56	NA	F	27.5	NA	NA	NA	NA	NA	NA	NA	0.2	22.8	100	40	80	40	20	0	0	10	15	0	7	305
261	2006	4	9	9/04/2006	0.82	NA	F	26.5	NA	NA	NA	1.5	130	NA	NA	0.15	12.9	100	30	80	40	10	1	0	0	5	0	7	266
262	2006	4	10	10/04/2006	0.88	NA	F	26.5	NA	NA	NA	NA	NA	NA	NA	0.1	20.3	120	20	80	50	20	0	0	14	5	0	7	309
263	2006	4	11	11/04/2006	0.94	NA	F	26.5	NA	NA	NA	5.1	140	NA	NA	0.27	17.6	120	50	80	40	20	0	0	12	15	5	8	342
264	2006	4	12	12/04/2006	0.98	NA	F	26.5	NA	NA	NA	8.2	160	NA	NA	0.79	17.9	120	40	80	40	20	0	0	2	10	0	7	312
265	2006	4	13	13/04/2006	1	NA	F	26.5	NA	NA	NA	10.3	160	NA	NA	0.55	6.2	120	40	80	40	25	0	0	0	10	5	7	320
266	2006	4	14	14/04/2006	1	Full	F	26.5	NA	NA	NA	7.7	140	NA	NA	0.54	20.2	100	30	80	40	20	0	0	0	10	5	7	285
267	2006	4	16	16/04/2006	0.94	NA	F	26.5	NA	NA	NA	11.8	160	NA	NA	0.85	20.3	120	40	80	40	25	0	0	2	5	0	7	312
268	2006	4	17	17/04/2006	0.89	NA	E	26.5	NA	NA	NA	11.8	160	NA	NA	0.88	NA	120	40	80	30	25	0	0	1	10	0	7	306
269	2006	4	18	18/04/2006	0.81	NA	E	26.5	NA	NA	NA	9.8	120	NA	NA	0.83	11.6	0	2	80	10	20	0	0	0	0	200	5	312
270	2006	7	2	2/07/2006	0.35	NA	F	23.5	NA	NA	NA	7.7	180	NA	NA	0.53	19.8	0	0	3	0	0	0	0	1	20	0	3	24
271	2006	7	3	3/07/2006	0.44	NA	F	23.5	NA	NA	NA	5.1	180	NA	NA	0.29	20	200	70	50	20	10	1	0	1	100	0	8	452
272	2006	7	4	4/07/2006	0.54	First	F	23.5	NA	NA	NA	9.3	180	NA	NA	0.89	20.4	200	50	60	40	20	0	0	1	150	0	7	521
273	2006	7	5	5/07/2006	0.63	NA	F	23.5	NA	NA	NA	11.8	180	NA	NA	0.57	18.3	200	70	50	40	20	1	0	0	100	4	8	485
274	2006	7	6	6/07/2006	0.73	NA	F	23.5	NA	NA	NA	10.3	180	NA	NA	0.76	11	200	60	60	40	25	1	0	0	120	2	8	508
275	2006	7	9	9/07/2006	0.94	NA	F	24	NA	NA	NA	8.7	NA	NA	NA	0.82	13	140	40	50	40	20	3	0	5	100	160	9	558
276	2006	7	10	10/07/2006	0.98	NA	F	24	NA	NA	NA	NA	NA	NA	NA	0.64	14.9	120	60	60	40	20	3	0	5	100	80	9	488
277	2006	7	11	11/07/2006	1	Full	F	24	NA	NA	NA	NA	NA	NA	NA	0.59	9.8	100	50	40	40	20	3	0	6	100	0	8	359
278	2006	7	12	12/07/2006	0.99	NA	F	24	NA	NA	NA	NA	NA	NA	NA	0.6	8.5	100	40	40	40	20	2	0	3	100	0	8	345
279	2006	7	13	13/07/2006	0.95	NA	F	24	NA	NA	NA	NA	NA	NA	NA	0.78	6.4	10	40	50	30	20	2	0	2	100	30	9	284
280	2006	7	16	16/07/2006	0.69	NA	E	23.5	NA	NA	NA	NA	NA	NA	NA	0.33	11	0	0	15	6	10	0	0	2	50	0	5	83
281	2006	7	17	17/07/2006	0.58	NA	E	23.5	NA	NA	NA	NA	NA	NA	NA	0.64	12	0	0	3	0	0	0	0	0	40	0	2	43
282	2006	7	18	18/07/2006	0.47	Last	F	23.5	NA	NA	NA	10.3	170	NA	NA	0.74	18.1	100	100	50	50	25	1	0	2	100	0	8	428
283	2006	7	19	19/07/2006	0.36	NA	F	23.5	NA	NA	NA	11.3	160	NA	NA	0.91	21.3	150	100	50	50	20	3	0	3	100	20	9	496
284	2006	7	20	20/07/2006	0.26	NA	F	23.5	NA	NA	NA	9.3	190	NA	NA	0.54	20.4	150	100	60	40	20	1	0	2	100	0	8	473
285	2006	7	23	23/07/2006	0.05	NA	F	23.5	NA	NA	NA	10.8	180	NA	NA	0.83	19.8	150	100	50	30	20	2	0	4	100	200	9	656
286	2006	7	24	24/07/2006	0.01	NA	F	23.5	NA	NA	NA	7.7	180	NA	NA	0.54	21.2	120	100	50	40	20	2	0	2	100	200	9	634
287	2006	7	25	25/07/2006	0	New	F	23.5	NA	NA	NA	NA	NA	NA	NA	0.54	21.5	120	100	50	40	25	6	0	0	120	200	8	661
288	2006	7	26	26/07/2006	0.01	NA	E	23.5	NA	NA	NA	10.3	180	NA	NA	0.7	18.4	100	50	30	50	20	2	0	0	100	120	8	472
289	2006	7	27	27/07/2006	0.03	NA	E	23.5	NA	NA	NA	9.3	200	NA	NA	0.31	21	0	20	4	10	0	0	0	0	40	0	4	74
290	2006	7	30	30/07/2006	0.21	NA	E	23.5	NA	NA	NA	8.2	180	NA	NA	0.54	21.4	5	50	30	40	10	0	0	0	100	5	7	240
291	2006	7	31	31/07/2006	0.29	NA	E	23.5	NA	NA	NA	6.7	180	NA	NA	0.57	21	0	0	2	6	20	0	0	0	100	0	4	128
292	2006	8	1	1/08/2006	0.38	NA	E	23.5	NA	NA	NA	6.7	160	20	NA	0.63	20.7	60	100	40	40	25	2	0	3	100	80	9	450
293	2006	8	2	2/08/2006	0.47	Last	F	23.5	NA	NA	NA	NA	NA	20	NA	0.4	18.4	100	60	40	40	25	4	0	10	100	4	9	383
294	2006	8	3	3/08/2006	0.57	NA	F	23.5	NA	NA	NA	NA	NA	30	NA	0.44	21.9	100	60	40	40	25	2	0	1	100	0	8	368
295	2006	8	6	6/08/2006	0.85	NA	F	23.5	NA	NA	NA	8.7	160	30	NA	0.55	22.8	100	60	50	50	25	3	0	3	100	100	9	491
296	2006	8	7	7/08/2006	0.92	NA	F	23.5	NA	NA	NA	10.3	180	20	NA	0.91	22.4	120	60	50	50	25	2	0	6	100	200	9	613
297	2006	8	8	8/08/2006	0.97	NA	F	23.5	NA	NA	NA	15.4	160	15	NA	1.02	20.1	120	50	50	50	25	1	0	6	100	0	8	402
298	2006	8	9	9/08/2006	1	Full	F	23.5	NA	NA	NA	10.8	180	5	NA	0.86	16.6	120	0	20	10	20	0	0	1	0	0	5	171
299	2006	8	10	10/08/2006	0.99	NA	F	23.5	NA	NA	NA	10.3	160	15	NA	0.67	20.3	120	20	40	40	20	0	0	3	100	0	7	343
300	2006	8	13	13/08/2006	0.82	NA	E	23.5	NA	NA	NA	8.7	160	20	NA	0.74	18.8	120	40	40	50	20	2	0	0	60	100	8	432
301	2006	9	4	4/09/2006	0.81	NA	F	24	NA	NA	NA	5.1	130	20	NA	0.49	20.8	10	30	60	60	25	1	0	30	80	0	8	296
302	2006	9	5	5/09/2006	0.9	NA	F	24	NA	NA	NA	5.1	160	20	NA	0.53	22.5	10	30	60	60	25	1	0	40	80	0	8	306
303	2006	9	6	6/09/2006	0.96	NA	F	24	NA	NA	NA	5.1	130	15	NA	0.41	24.7	100	60	60	60	25	6	0	50	80	150	9	591
304	2006	9	8	8/09/2006	1	Full	F	24	NA	NA	NA	8.7	160	20	NA	0.62	26.5	100	60	60	60	20	3	0	40	60	120	9	523
305	2006	9	11	11/09/2006	0.85	NA	E	24.5	NA	NA	NA	NA	NA	10	NA	0.9	27.6	0	0	2	0	0	0	0	0	20	0	2	22
306	2006	9	13	13/09/2006	0.65	NA	E	24.5	NA	NA	NA	11.8	160	10	NA	1.06	21.4	30	0	3	0	10	0	0	0	40	0	4	83
307	2006	9	14	14/09/2006	0.54	Last	F	24	NA	NA	NA	11.3	140	15	NA	0.79	16	100	70	30	30	20	2	0	40	50	100	9	442
308	2006	9	17	17/09/2006	0.25	NA	F	NA	NA	NA	NA	10.3	170	15	NA	0.83	23	60	60	40	40	20	1	0	60	40	350	9	671
309	2006	9	18	18/09/2006	0.17	NA	F	26	NA	NA	NA	10.3	140	20	NA	0.88	27.7	100	50	30	40	25	2	0	80	60	350	9	737
310	2006	9	19	19/09/2006	0.1	NA	F	26	NA	NA	NA	NA	NA	20	NA	0.77	24	80	60	60	50	20	8	0	150	60	150	9	638
311	2006	9	21	21/09/2006	0.02	NA	F	26	NA	NA	NA	7.2	160	20	NA	0.69	26.3	100	60	60	60	20	4	0	100	60	80	9	544
312	2006	9	24	24/09/2006	0.02	NA	F	26	NA	NA	NA	5.1	140	22	NA	0.54	25.9	100	80	80	60	20	3	0	50	70	30	9	493
313	2006	9	25	25/09/2006	0.06	NA	E	26	NA	NA	NA	8.7	170	25	NA	0.6	27.3	100	60	60	60	10	1	0	4	50	0	8	345
314	2006	9	27	27/09/2006	0.18	NA	E	26	NA	NA	NA	9.3	160	25	NA	0.84	26.9	0	0	40	40	15	0	0	20	70	150	6	335
315	2006	9	28	28/09/2006	0.27	NA	E	26	NA	NA	NA	11.3	160	25	NA	0.84	28.8	100	50	50	40	10	1	0	30	60	0	8	341
316	2006	10	1	1/10/2006	0.57	NA	F	NA	NA	NA	NA	10.3	160	25	NA	0.68	27.8	100	50	60	40	10	3	0	100	60	0	8	423
317	2006	10	2	2/10/2006	0.68	NA	F	26	NA	NA	NA	12.9	160	20	NA	0.77	28.5	160	40	60	60	30	8	0	120	50	150	9	678
318	2006	10	3	3/10/2006	0.78	NA	F	26	NA	NA	NA	11.8	160	25	NA	0.81	28.5	120	40	80	40	30	10	0	120	100	10	9	550
319	2006	10	4	4/10/2006	0.87	NA	F	26	NA	NA	NA	12.9	160	25	NA	0.88	24.9	100	40	80	50	30	40	7	120	100	150	10	717
320	2006	10	5	5/10/2006	0.94	NA	F	26	NA	NA	NA	6.7	160	25	NA	0.62	28.9	100	50	80	50	25	7	0	120	100	150	9	682
321	2006	10	8	8/10/2006	0.99	NA	F	26	NA	NA	NA	7.2	160	20	NA	0.57	29	100	50	80	40	25	10	2	120	60	0	9	487
322	2006	10	9	9/10/2006	0.94	NA	E	26.5	NA	NA	NA	7.7	160	15	NA	0.51	29.6	30	50	50	40	20	2	0	30	30	0	8	252
323	2006	10	10	10/10/2006	0.88	NA	E	26.5	NA	NA	NA	7.7	140	20	NA	0.72	22.9	100	60	5	5	20	0	0	10	40	0	7	240
324	2006	10	12	12/10/2006	0.7	NA	E	26.5	NA	NA	NA	11.8	140	20	NA	0.99	15.1	100	60	50	50	20	2	0	100	60	30	9	472
325	2006	10	15	15/10/2006	0.4	NA	F	24	NA	NA	NA	7.7	160	20	NA	0.6	25.1	120	80	60	60	30	10	0	120	80	10	9	570
326	2006	10	16	16/10/2006	0.3	NA	F	24	NA	NA	NA	7.7	130	25	NA	0.56	29.4	120	60	80	60	30	5	10	180	60	10	10	615
327	2006	10	17	17/10/2006	0.22	NA	F	24	NA	NA	NA	NA	NA	25	NA	0.88	20.1	120	60	60	60	25	5	10	200	40	80	10	660
328	2006	10	18	18/10/2006	0.15	NA	F	24	NA	NA	NA	7.7	140	25	NA	0.58	22.9	120	60	60	60	30	15	15	200	50	0	9	610
329	2006	10	19	19/10/2006	0.09	NA	F	24	NA	NA	NA	NA	NA	20	NA	0.8	26.3	120	60	80	60	30	10	20	200	50	30	10	660
330	2006	10	22	22/10/2006	0	New	F	24	NA	NA	NA	7.7	160	15	NA	0.82	30	100	30	80	60	20	3	0	200	80	60	9	633
331	2006	10	23	23/10/2006	0.01	NA	F	24	NA	NA	NA	7.7	110	15	NA	0.81	12.3	100	30	60	60	20	2	0	40	80	80	9	472
332	2006	10	24	24/10/2006	0.03	NA	E	24	NA	NA	NA	12.9	160	15	NA	0.93	30.9	100	30	60	60	25	2	0	30	80	100	9	487
333	2006	10	25	25/10/2006	0.08	NA	E	24	NA	NA	NA	10.3	160	20	NA	0.82	30.8	80	0	8	8	10	0	0	30	80	0	6	216
334	2006	10	29	29/10/2006	0.41	NA	F	24	NA	NA	NA	NA	NA	15	NA	0.29	30.9	100	0	60	60	15	100	10	4	60	0	8	409
335	2006	10	30	30/10/2006	0.52	First	F	24	NA	NA	NA	5.1	160	NA	NA	0.38	27.8	100	30	80	50	25	100	20	100	100	0	9	605
336	2006	10	31	31/10/2006	0.63	NA	F	24	NA	NA	NA	5.1	160	25	NA	0.42	26.7	120	20	80	40	20	110	40	120	100	80	10	730
337	2006	11	1	1/11/2006	0.74	NA	F	25	NA	NA	NA	4.1	90	30	NA	0.38	19.1	100	20	80	60	20	0	30	200	80	80	9	670
338	2006	11	2	2/11/2006	0.84	NA	F	25	NA	NA	NA	NA	NA	25	NA	0.33	25.8	60	10	80	40	30	0	30	200	80	80	9	610
339	2006	11	3	3/11/2006	0.91	NA	F	25	NA	NA	NA	4.1	90	30	NA	0.38	22.8	60	20	80	50	30	0	30	200	80	100	9	650
340	2006	11	6	6/11/2006	0.99	NA	E	24	NA	NA	NA	5.1	160	5	NA	0.45	29.5	80	2	20	5	5	0	0	40	50	5	8	207
341	2006	11	7	7/11/2006	0.97	NA	E	24	NA	NA	NA	5.1	180	5	NA	0.41	27.5	0	0	6	0	0	0	0	8	10	0	3	24
342	2006	11	8	8/11/2006	0.91	NA	E	24	NA	NA	NA	NA	NA	15	NA	0.35	28.6	0	0	4	0	20	0	0	3	10	0	4	37
343	2006	11	9	9/11/2006	0.84	NA	E	24	NA	NA	NA	4.6	20	30	NA	0.29	29.1	0	0	2	0	10	0	0	0	0	0	2	12
344	2006	11	10	10/11/2006	0.76	NA	E	24	NA	NA	NA	3.6	70	30	NA	0.23	24.3	0	15	60	40	30	2	0	150	40	0	7	337
345	2006	11	13	13/11/2006	0.47	Last	F	26	NA	NA	NA	5.1	110	30	NA	0.33	29.8	10	0	80	50	10	0	0	250	30	0	6	430
346	2006	11	14	14/11/2006	0.37	NA	F	26	NA	NA	NA	6.2	360	30	NA	0.22	30	10	0	40	40	10	0	8	250	20	40	8	418
347	2006	11	16	16/11/2006	0.2	NA	F	26	NA	NA	NA	8.2	110	15	NA	NA	29.6	0	0	100	30	20	2	10	250	100	0	7	512
348	2006	11	17	17/11/2006	0.13	NA	F	26	NA	NA	NA	11.8	130	15	NA	1.17	28.5	100	0	80	40	30	2	0	200	40	120	8	612
349	2006	11	20	20/11/2006	0.01	NA	F	26	NA	NA	NA	11.8	130	10	NA	0.94	21.7	100	0	80	40	20	0	0	20	20	0	6	280
350	2006	11	21	21/11/2006	0	New	F	26	NA	NA	NA	NA	NA	10	NA	0.73	28.4	100	0	80	50	30	2	0	0	20	0	6	282
351	2006	11	23	23/11/2006	0.05	NA	F	26	NA	NA	NA	7.7	160	10	NA	0.76	24.5	100	0	80	40	20	0	0	0	20	0	5	260
352	2006	11	26	26/11/2006	0.27	NA	E	26	NA	NA	NA	7.7	160	20	NA	0.5	29.2	0	0	4	0	15	0	0	6	0	0	3	25
353	2006	11	27	27/11/2006	0.37	NA	E	26	NA	NA	NA	6.7	130	15	NA	0.78	28.2	0	0	0	0	15	0	0	3	0	0	2	18
354	2006	11	28	28/11/2006	0.48	First	E	26	NA	NA	NA	6.2	130	15	NA	0.55	26.8	0	0	0	0	0	0	0	0	0	0	0	0
355	2006	11	29	29/11/2006	0.59	NA	E	26	NA	NA	NA	6.2	160	20	NA	0.53	29.8	0	0	0	0	0	0	0	0	0	0	0	0
356	2006	11	30	30/11/2006	0.7	NA	F	26	NA	NA	NA	2.6	20	20	NA	0.28	28.8	100	20	80	50	20	2	10	100	20	40	10	442
357	2006	12	3	3/12/2006	0.95	NA	F	26	NA	NA	NA	2.1	20	15	NA	0.22	19.6	100	30	100	50	30	4	0	100	10	120	9	544
358	2006	12	4	4/12/2006	0.99	NA	F	26	NA	NA	NA	2.6	50	10	NA	0.24	20.5	100	0	80	50	20	1	0	10	0	0	6	261
359	2006	12	5	5/12/2006	1	Full	E	26	NA	NA	NA	3.1	110	15	NA	0.4	11.3	0	0	5	0	10	0	0	10	2	0	4	27
360	2006	12	7	7/12/2006	0.95	NA	E	26	NA	NA	NA	4.6	120	15	NA	0.51	10.9	0	0	0	0	0	0	0	0	0	0	0	0
361	2006	12	11	11/12/2006	0.64	NA	E	26	NA	NA	NA	8.7	160	15	NA	0.76	13.4	0	10	4	10	20	0	0	100	0	0	5	144
362	2006	12	12	12/12/2006	0.55	NA	F	26	NA	NA	NA	9.3	130	15	NA	0.71	15.6	100	30	60	60	30	0	0	120	2	0	7	402
363	2006	12	13	13/12/2006	0.46	Last	F	26	NA	NA	NA	8.7	150	20	NA	0.77	24.7	100	40	80	60	30	1	0	120	4	0	8	435
364	2006	12	14	14/12/2006	0.36	NA	F	26	NA	NA	NA	6.7	130	20	NA	0.65	27.1	100	40	60	40	20	1	0	200	20	0	8	481
365	2006	12	17	17/12/2006	0.13	NA	F	26	NA	NA	NA	4.1	160	15	NA	0.43	29	100	30	70	40	20	2	10	200	5	0	9	477
366	2006	12	19	19/12/2006	0.03	NA	F	26	NA	NA	NA	8.2	150	15	NA	0.81	23.2	100	30	70	20	30	2	20	150	5	150	10	577
367	2006	12	20	20/12/2006	0	NA	F	26	NA	NA	NA	7.2	130	15	NA	0.6	29	100	20	60	60	30	2	15	20	2	40	10	349
368	2006	12	21	21/12/2006	0	New	F	26	NA	NA	NA	8.2	150	15	NA	0.83	20.5	100	40	80	50	30	2	20	40	0	150	9	512
369	2006	12	24	24/12/2006	0.14	NA	E	26.5	NA	NA	NA	4.1	120	10	NA	0.48	29	0	0	5	0	0	0	0	0	0	0	1	5
370	2006	12	25	25/12/2006	0.23	NA	E	26.5	NA	NA	NA	4.1	110	15	NA	0.36	25	0	0	5	0	0	0	0	0	0	0	1	5
371	2006	12	26	26/12/2006	0.33	NA	E	26.5	NA	NA	NA	2.6	160	20	NA	0.33	26.2	0	0	10	15	10	0	0	0	0	0	3	35
372	2006	12	27	27/12/2006	0.44	NA	E	26.5	NA	NA	NA	3.1	110	25	NA	0.34	21.4	5	10	30	60	20	3	0	1	10	6	9	145
373	2006	12	28	28/12/2006	0.55	First	F	26.5	NA	NA	NA	5.7	110	15	NA	0.54	12.5	50	50	50	50	20	3	0	20	0	0	7	243
374	2006	12	31	31/12/2006	0.86	NA	F	26.5	NA	NA	NA	NA	NA	20	NA	0.46	23.9	100	40	70	40	30	4	0	20	0	6	8	310
375	2007	1	2	2/01/2007	0.97	NA	F	26.5	NA	NA	NA	6.2	160	10	NA	0.71	29	100	30	70	50	30	4	0	5	4	0	8	293
376	2007	1	3	3/01/2007	1	Full	F	26.5	NA	NA	NA	7.7	160	20	NA	0.69	27	100	20	70	50	20	4	0	1	5	0	8	270
377	2007	1	4	4/01/2007	1	NA	E	26.5	NA	NA	NA	8.7	130	10	NA	0.72	28.6	100	30	70	60	20	3	0	1	6	0	8	290
378	2007	1	7	7/01/2007	0.97	NA	E	28	NA	NA	NA	2.6	110	10	NA	0.26	18.8	0	0	2	0	0	0	0	0	0	0	1	2
379	2007	1	8	8/01/2007	0.8	NA	E	28	NA	NA	NA	5.1	20	15	NA	0.21	26.4	0	0	4	15	10	2	0	2	0	0	5	33
380	2007	1	9	9/01/2007	0.72	NA	E	28	NA	NA	NA	5.1	360	25	NA	0.28	26.1	0	0	12	30	10	2	0	0	2	4	6	60
381	2007	1	10	10/01/2007	0.64	NA	F	28	NA	NA	NA	6.2	50	20	NA	0.29	27.6	0	0	70	60	30	6	0	10	2	0	6	178
382	2007	1	11	11/01/2007	0.54	Last	F	28	NA	NA	NA	5.1	70	20	NA	0.27	18.8	100	20	70	60	30	2	10	30	0	0	8	322
383	2007	1	14	14/01/2007	0.27	NA	F	28	NA	NA	NA	2.6	50	20	NA	0.18	17.3	60	15	80	60	15	2	12	100	0	200	9	544
384	2007	1	15	15/01/2007	0.18	NA	F	28	NA	NA	NA	5.1	130	15	NA	0.31	24.6	30	10	80	60	20	2	10	60	2	40	10	314
385	2007	1	16	16/01/2007	0.11	NA	F	28	NA	NA	NA	4.1	150	20	NA	0.38	24.9	20	10	80	40	20	2	10	80	2	200	10	464
386	2007	1	17	17/01/2007	0.05	NA	F	28	NA	NA	NA	5.1	160	20	NA	0.42	13.1	40	0	70	60	20	5	10	30	2	100	9	337
387	2007	1	18	18/01/2007	0.02	NA	F	28	NA	NA	NA	5.1	110	20	NA	0.33	23.8	10	0	70	40	20	2	10	20	0	80	8	252
388	2007	1	23	23/01/2007	0.19	NA	E	28.5	NA	NA	NA	5.1	70	20	NA	0.33	25.3	0	0	0	0	20	0	0	0	0	0	1	20
389	2007	1	25	25/01/2007	0.4	NA	E	28.5	NA	NA	NA	5.1	160	20	NA	0.23	18.2	0	0	3	0	20	0	0	0	0	1	3	24
390	2007	1	26	26/01/2007	0.52	First	F	28.5	NA	NA	NA	2.6	90	30	NA	0.22	20.2	4	10	60	40	20	2	0	1	0	6	8	143
391	2007	1	29	29/01/2007	0.82	NA	F	28.5	NA	NA	NA	1.5	130	20	NA	0.22	17.3	60	40	70	40	15	2	0	1	0	200	8	428
392	2007	1	30	30/01/2007	0.89	NA	F	28.5	NA	NA	NA	3.6	50	15	NA	0.18	19.4	30	0	70	40	20	2	0	0	8	150	7	320
393	2007	1	31	31/01/2007	0.95	NA	F	28.5	NA	NA	NA	4.6	110	15	NA	0.26	12.6	20	5	80	40	20	4	0	0	0	150	7	319
394	2007	2	1	1/02/2007	0.99	NA	F	28.5	NA	NA	NA	8.7	20	15	NA	0.36	11.5	40	10	80	40	20	1	0	0	0	150	7	341
395	2007	2	2	2/02/2007	1	Full	E	28.5	NA	NA	NA	4.6	360	15	NA	0.33	16.8	0	0	6	0	8	0	0	0	0	0	2	14
396	2007	2	5	5/02/2007	0.92	NA	E	28.5	NA	NA	NA	NA	NA	15	NA	0.24	7.2	0	0	2	0	5	0	0	0	0	0	2	7
397	2007	2	6	6/02/2007	0.87	NA	E	28.5	NA	NA	NA	8.7	150	10	NA	0.6	8.4	0	0	0	0	0	0	0	0	0	0	0	0
398	2007	2	9	9/02/2007	0.63	NA	E	28.5	NA	NA	NA	4.1	140	10	NA	0.24	29.9	0	0	0	0	5	0	0	0	0	0	1	5
399	2007	2	12	12/02/2007	0.34	NA	F	28.5	NA	NA	NA	5.1	360	5	NA	0.37	29.3	0	0	0	0	0	0	0	0	0	0	0	0
400	2007	2	13	13/02/2007	0.25	NA	F	28.5	NA	NA	NA	NA	NA	10	NA	0.23	30	0	0	2	10	20	0	0	0	0	0	3	32
401	2007	2	14	14/02/2007	0.16	NA	F	28.5	NA	NA	NA	2.1	80	15	NA	0.15	18.9	30	30	70	40	20	5	0	0	4	0	7	199
402	2007	2	15	15/02/2007	0.09	NA	F	28.5	NA	NA	NA	4.1	160	15	NA	0.24	18.4	30	30	80	50	25	5	0	0	4	150	8	374
403	2007	2	16	16/02/2007	0.04	NA	F	28.5	NA	NA	NA	3.6	110	15	NA	0.2	22.1	40	40	80	40	20	6	0	1	4	100	9	331
404	2007	2	21	21/02/2007	0.16	NA	E	28	NA	NA	NA	7.7	150	15	NA	0.6	8.6	0	0	6	0	0	0	0	0	0	0	1	6
405	2007	2	22	22/02/2007	0.26	NA	E	28	NA	NA	NA	10.3	170	10	NA	0.8	24.9	0	0	0	5	10	0	0	0	0	0	2	15
406	2007	2	23	23/02/2007	0.36	NA	E	28	NA	NA	NA	10.3	180	5	NA	0.63	19.2	0	0	4	6	10	0	0	0	0	0	3	20
407	2007	2	26	26/02/2007	0.69	NA	F	27.5	NA	NA	NA	10.3	50	10	NA	0.73	15.5	20	20	40	20	20	0	0	0	15	200	7	335
408	2007	2	28	28/02/2007	0.86	NA	F	27.5	NA	NA	NA	15.4	130	10	NA	0.84	17.7	100	30	50	10	20	0	0	0	4	200	7	414
409	2007	3	2	2/03/2007	0.97	NA	F	27.5	NA	NA	NA	3.6	110	10	NA	0.27	22.7	20	20	50	30	20	0	0	2	10	150	8	302
410	2007	3	6	6/03/2007	0.96	NA	F	27	NA	NA	NA	12.9	160	10	NA	0.62	24.7	100	80	40	40	10	0	0	0	0	0	5	270
411	2007	3	7	7/03/2007	0.91	NA	E	27	NA	NA	NA	7.7	130	15	NA	0.66	27.5	100	60	40	40	10	1	0	0	6	0	7	257
412	2007	3	11	11/03/2007	0.61	NA	E	27.5	NA	NA	NA	2.6	350	15	NA	0.2	25.3	0	0	0	0	1	0	0	0	0	0	1	1
413	2007	3	12	12/03/2007	0.51	Last	E	27.5	NA	NA	NA	5.1	350	15	NA	0.22	27.4	0	0	4	0	4	0	0	0	0	0	2	8
414	2007	3	13	13/03/2007	0.41	NA	E	27.5	NA	NA	NA	2.6	60	15	NA	0.18	22.9	0	0	0	0	0	0	0	0	0	0	0	0
415	2007	3	14	14/03/2007	0.31	NA	F	27.5	NA	NA	NA	5.1	50	15	NA	0.37	25.4	80	60	60	30	30	0	0	0	10	0	6	270
416	2007	3	15	15/03/2007	0.21	NA	F	29	NA	NA	NA	6.2	130	15	NA	0.53	16.1	100	80	80	40	30	2	0	0	10	0	7	342
417	2007	3	18	18/03/2007	0.02	NA	F	29	NA	NA	NA	10.3	130	20	NA	0.64	16.6	120	80	100	50	30	4	0	0	10	0	7	394
418	2007	3	19	19/03/2007	0	New	F	29	NA	NA	NA	9.3	130	15	NA	0.58	25.3	120	60	100	50	30	4	0	0	5	0	7	369
419	2007	3	20	20/03/2007	0.01	NA	F	29	NA	NA	NA	6.7	200	20	NA	0.77	19	120	60	80	50	30	2	0	0	5	50	8	397
420	2007	3	22	22/03/2007	0.13	NA	F	29	NA	NA	NA	10.3	120	15	NA	1.05	13.7	120	60	80	60	20	4	0	0	5	50	8	399
421	2007	3	25	25/03/2007	0.43	NA	F	28.5	NA	NA	NA	9.3	130	15	NA	0.59	26.6	20	0	100	60	20	3	0	0	0	0	5	203
422	2007	3	26	26/03/2007	0.54	First	F	28.5	NA	NA	NA	10.3	130	15	NA	0.76	26.5	60	0	100	40	30	2	0	0	0	100	6	332
423	2007	3	27	27/03/2007	0.64	NA	F	28.5	NA	NA	NA	8.7	130	10	NA	0.56	23.8	100	70	100	50	20	2	0	0	0	100	7	442
424	2007	3	28	28/03/2007	0.73	NA	F	28.5	NA	NA	NA	5.1	110	15	NA	0.44	26.9	100	70	80	50	20	3	0	0	0	80	7	403
425	2007	4	3	3/04/2007	1	Full	F	28	NA	NA	NA	10.3	130	15	NA	1.06	16.5	200	40	60	50	20	1	0	0	0	0	6	371
426	2007	4	4	4/04/2007	0.98	NA	F	28	NA	NA	NA	8.7	130	10	NA	0.8	22	200	60	60	50	20	1	0	0	0	60	7	451
427	2007	4	5	5/04/2007	0.95	NA	F	28	NA	NA	NA	11.3	130	15	NA	0.85	18.6	200	60	60	50	20	1	0	0	0	100	7	491
428	2007	4	8	8/04/2007	0.76	NA	E	28	NA	NA	NA	11.3	110	10	NA	1.16	15.7	0	50	80	40	20	0	0	0	0	0	4	190
429	2007	4	9	9/04/2007	0.67	NA	E	27.5	NA	NA	NA	11.8	110	15	NA	1.52	15.4	0	120	60	40	20	1	0	0	0	0	5	241
430	2007	4	10	10/04/2007	0.57	NA	F	27.5	NA	NA	NA	11.8	130	10	NA	1.07	10.7	100	120	80	40	25	0	0	0	0	120	6	485
431	2007	4	11	11/04/2007	0.47	Last	F	27.5	NA	NA	NA	11.8	110	10	NA	1.05	18.6	100	60	60	40	30	0	0	0	0	30	6	320
432	2007	4	12	12/04/2007	0.36	NA	F	27.5	NA	NA	NA	10.8	110	10	NA	0.74	15.5	100	60	60	40	30	1	0	0	0	100	7	391
433	2007	4	15	15/04/2007	0.09	NA	F	27	NA	NA	NA	7.7	160	10	NA	0.62	18.6	100	100	60	40	30	3	0	0	0	100	7	433
434	2007	4	16	16/04/2007	0.03	NA	F	27	NA	NA	NA	7.7	160	10	NA	0.6	15.4	100	100	70	30	20	1	0	0	0	100	7	421
435	2007	4	17	17/04/2007	0	New	F	27	NA	NA	NA	9.3	180	15	NA	0.74	21.5	100	120	100	40	20	2	0	3	0	300	8	685
436	2007	4	18	18/04/2007	0.01	NA	F	27	NA	NA	NA	9.8	160	15	NA	0.59	22.7	10	100	60	50	20	1	0	0	10	20	8	271
437	2007	4	19	19/04/2007	0.04	NA	E	27	NA	NA	NA	9.8	160	20	NA	0.7	24.3	100	100	80	50	30	3	0	2	10	150	9	525
438	2007	4	22	22/04/2007	0.28	NA	E	26.5	NA	NA	NA	NA	NA	20	NA	0.56	24.1	0	0	0	0	0	0	0	1	0	0	1	1
439	2007	4	23	23/04/2007	0.38	NA	F	26.5	NA	NA	NA	7.2	140	20	NA	0.56	23.6	100	120	80	50	25	2	0	2	10	80	9	469
440	2007	4	24	24/04/2007	0.48	First	F	26.5	NA	NA	NA	8.2	130	20	NA	0.63	23.5	100	120	80	50	30	1	0	1	10	60	9	452
441	2007	4	29	29/04/2007	0.84	NA	F	26.5	NA	NA	NA	4.1	40	20	NA	0.15	23.1	100	120	60	30	30	1	0	1	10	100	9	452
442	2007	5	1	1/05/2007	0.98	NA	F	26.5	NA	NA	NA	6.2	140	25	NA	0.31	22.3	100	100	60	40	30	2	0	1	5	250	9	588
443	2007	5	2	2/05/2007	1	Full	F	26.5	NA	NA	NA	4.6	90	30	NA	0.47	20.8	120	120	70	30	30	4	0	1	10	100	9	485
444	2007	5	3	3/05/2007	0.99	NA	F	26.5	NA	NA	NA	9.3	160	35	NA	0.56	22.7	120	100	60	40	30	2	0	0	10	100	8	462
445	2007	5	6	6/05/2007	0.88	NA	E	26.5	NA	NA	NA	8.7	130	35	NA	0.81	18	0	60	40	50	30	3	0	0	10	10	7	203
446	2007	5	7	7/05/2007	0.8	NA	E	26.5	NA	NA	NA	8.7	160	30	NA	0.7	19.2	0	60	60	40	30	4	0	1	20	10	8	225
447	2007	5	8	8/05/2007	0.72	NA	E	26.5	NA	NA	NA	NA	NA	20	NA	0.69	17.6	0	0	40	30	0	2	0	8	0	150	5	230
448	2007	5	10	10/05/2007	0.51	Last	F	26.5	NA	NA	NA	11.8	160	25	NA	0.87	19.8	100	60	40	20	10	2	0	1	2	0	8	235
449	2007	5	13	13/05/2007	0.19	NA	F	27	NA	NA	NA	7.7	110	25	NA	0.61	17	100	80	40	40	25	3	0	1	10	0	8	299
450	2007	5	14	14/05/2007	0.11	NA	F	27	NA	NA	NA	7.7	110	25	NA	0.77	17.4	100	120	40	40	30	2	0	1	10	10	9	353
451	2007	5	15	15/05/2007	0.05	NA	F	27	NA	NA	NA	7.2	160	25	NA	0.63	19.3	120	120	50	40	30	2	0	2	15	0	8	379
452	2007	5	16	16/05/2007	0.01	NA	F	27	NA	NA	NA	7.2	140	25	NA	0.49	17.7	120	120	40	40	30	1	0	0	20	0	7	371
453	2007	5	17	17/05/2007	0	New	F	27	NA	NA	NA	6.2	120	25	NA	0.62	18.6	40	80	50	40	30	1	0	0	20	0	7	261
454	2007	5	20	20/05/2007	0.14	NA	E	26.5	NA	NA	NA	7.2	160	15	NA	0.43	20.2	0	0	2	0	0	0	0	0	10	0	2	12
455	2007	5	21	21/05/2007	0.23	NA	E	26.5	NA	NA	NA	4.6	110	15	NA	0.31	16.7	0	0	0	0	0	0	0	0	5	0	1	5
456	2007	5	22	22/05/2007	0.32	NA	E	26.5	NA	NA	NA	7.7	130	25	NA	0.59	18.9	0	0	3	0	0	0	0	2	5	0	3	10
457	2007	5	23	23/05/2007	0.42	NA	F	26.5	NA	NA	NA	6.7	130	25	NA	0.54	14.5	0	60	50	40	30	1	0	2	20	100	8	303
458	2007	5	24	24/05/2007	0.52	First	F	26.5	NA	NA	NA	9.3	120	25	NA	0.66	9.4	0	60	50	40	30	1	0	0	20	100	7	301
459	2007	5	27	27/05/2007	0.79	NA	F	26.5	NA	NA	NA	7.7	160	15	NA	0.88	11.4	10	90	40	40	30	0	0	6	30	0	7	246
460	2007	5	28	28/05/2007	0.86	NA	F	26.5	NA	NA	NA	7.7	110	15	NA	0.59	14.7	100	100	60	40	30	1	0	4	20	0	8	355
461	2007	5	29	29/05/2007	0.92	NA	F	26.5	NA	NA	NA	NA	NA	15	NA	0.58	12.9	100	120	60	40	35	2	0	6	20	6	9	389
462	2007	5	30	30/05/2007	0.96	NA	F	26.5	NA	NA	NA	8.7	130	20	NA	0.82	16	100	120	50	30	25	1	0	5	30	0	8	361
463	2007	5	31	31/05/2007	0.99	NA	F	26.5	NA	NA	NA	9.3	130	20	NA	0.73	16.6	100	120	50	50	30	4	0	5	30	0	8	389
464	2007	6	5	5/06/2007	0.84	NA	E	26	NA	NA	NA	6.2	110	15	NA	0.5	11	0	0	2	0	0	0	0	2	4	0	3	8
465	2007	6	6	6/06/2007	0.75	NA	E	26	NA	NA	NA	8.7	180	15	NA	0.43	12.4	0	0	2	0	0	0	0	1	3	0	3	6
466	2007	6	7	7/06/2007	0.65	NA	E	26	NA	NA	NA	NA	NA	15	NA	0.57	15.2	0	0	1	0	0	0	0	0	2	0	2	3
467	2007	6	10	10/06/2007	0.32	NA	F	26	NA	NA	NA	6.7	140	15	NA	0.52	19.8	20	60	50	30	20	1	0	0	20	0	7	201
468	2007	6	11	11/06/2007	0.22	NA	F	26	NA	NA	NA	8.7	160	15	5	0.51	18.9	50	60	60	30	30	1	0	3	40	150	9	424
469	2007	6	12	12/06/2007	0.13	NA	F	26	NA	NA	NA	10.3	160	15	4	0.7	17.2	100	60	60	40	20	0	0	0	20	200	7	500
470	2007	6	13	13/06/2007	0.06	NA	F	26	NA	NA	NA	11.3	160	15	5.5	0.77	11.7	100	60	60	40	30	0	0	1	30	200	8	521
471	2007	6	17	17/06/2007	0.05	NA	F	25.5	NA	NA	NA	8.7	70	30	5.5	0.61	6.4	100	70	40	40	15	0	0	1	30	0	7	296
472	2007	6	19	19/06/2007	0.18	NA	E	25.5	NA	NA	NA	10.8	160	25	NA	0.64	7.8	0	0	2	0	0	0	0	0	20	0	2	22
473	2007	6	20	20/06/2007	0.27	NA	E	25.5	NA	NA	NA	14.4	160	25	NA	1.06	10.4	0	40	20	30	20	0	0	2	20	80	7	212
474	2007	6	21	21/06/2007	0.36	NA	E	25.5	NA	NA	NA	NA	NA	25	NA	0.49	8.9	40	60	50	40	20	2	0	1	30	100	9	343
475	2007	6	24	24/06/2007	0.64		F	25	NA	NA	NA	12.9	180	25	NA	0.75	14.4	100	100	80	60	20	3	0	3	40	120	9	526
476	2007	6	25	25/06/2007	0.73	NA	F	25	NA	NA	NA	11.3	180	25	5	0.54	7.5	100	100	60	40	20	2	0	0	40	120	8	482
477	2007	6	26	26/06/2007	0.81	NA	F	25	NA	NA	NA	10.3	160	25	5.6	0.66	11.2	100	60	60	40	30	2	0	1	40	60	9	393
478	2007	6	27	27/06/2007	0.88	NA	F	25	NA	NA	NA	13.9	160	25	5.6	0.81	12.4	100	100	50	40	30	3	0	2	40	30	9	395
479	2007	6	28	28/06/2007	0.94	NA	F	25	NA	NA	NA	7.7	130	30	13	0.57	20.6	100	60	50	40	30	2	0	1	40	0	8	323
480	2007	7	1	1/07/2007	1	NA	F	25	15	7.71	135	6.2	160	30	4.5	0.28	20.1	100	60	80	50	20	2	0	2	150	0	8	464
481	2007	7	2	2/07/2007	0.97	NA	F	25	15	7.71	135	6.2	160	30	20	0.26	19.4	100	60	50	40	20	4	0	1	200	0	8	475
482	2007	7	3	3/07/2007	0.93	NA	E	25	15	7.71	135	NA	NA	25	13	0.3	20.1	100	40	40	40	10	2	0	0	150	0	7	382
483	2007	7	11	11/07/2007	0.15	NA	F	23.5	20	10.28	135	NA	NA	30	5	0.48	19	100	60	45	40	20	4	0	0	150	0	7	419
484	2007	7	12	12/07/2007	0.08	NA	F	24	25	12.85	135	11.3	160	25	9.5	0.79	11.5	100	60	45	40	20	2	0	0	150	200	8	617
485	2007	7	15	15/07/2007	0	NA	F	24	20	10.28	135	NA	NA	20	8.8	0.43	20.5	30	60	50	40	30	0	0	0	100	80	7	390
486	2007	7	16	16/07/2007	0.03	NA	E	24	20	10.28	135	10.3	160	20	NA	0.41	18.9	60	40	40	20	25	1	0	2	80	100	9	368
487	2007	7	17	17/07/2007	0.08	NA	E	24	20	10.28	135	10.8	180	20	NA	0.54	19.4	120	60	40	40	30	2	0	0	80	0	7	372
488	2007	7	18	18/07/2007	0.14	NA	E	24	20	10.28	135	9.8	160	25	NA	0.74	20.3	120	80	40	40	10	1	0	1	100	0	8	392
489	2007	7	19	19/07/2007	0.21	NA	F	24	30	15.42	135	8.7	160	25	NA	0.95	19.1	120	80	40	40	20	1	0	0	100	100	8	501
490	2007	7	22	22/07/2007	0.48	First	F	24	30	15.42	135	NA	NA	20	NA	0.85	12.3	120	80	40	30	0	1	0	1	80	200	8	552
491	2007	7	23	23/07/2007	0.58	NA	F	24	30	15.42	135	NA	NA	20	5.9	0.76	17.6	120	80	40	40	10	1	0	2	80	200	9	573
492	2007	7	24	24/07/2007	0.67	NA	F	24	25	12.85	135	NA	NA	20	10	0.77	17.4	120	70	40	40	30	1	0	4	100	200	9	605
493	2007	7	25	25/07/2007	0.76	NA	F	24	25	12.85	135	NA	NA	20	6.9	0.66	15.1	80	80	40	40	20	1	0	2	100	250	9	613
494	2007	7	26	26/07/2007	0.84	NA	F	24	25	12.85	135	NA	NA	20	12	0.49	15.8	100	80	40	40	20	1	0	0	100	200	8	581
495	2007	7	29	29/07/2007	0.99	NA	F	24.5	15	7.71	135	NA	NA	30	6.1	0.33	19.9	120	50	50	50	20	1	0	0	80	120	8	491
496	2007	7	30	30/07/2007	1	Full	F	24.5	10	5.14	135	NA	NA	30	18	0.24	21.9	120	80	60	40	25	3	0	0	100	20	8	448
497	2007	7	31	31/07/2007	0.99	NA	F	24.5	15	7.71	135	NA	NA	20	18	0.38	22.3	120	80	60	40	20	2	0	0	50	0	7	372
498	2007	8	1	1/08/2007	0.95	NA	E	24	20	10.28	135	NA	NA	20	14	0.47	12.3	100	60	60	20	20	1	0	0	40	0	7	301
499	2007	8	2	2/08/2007	0.89	NA	E	24	15	7.71	135	NA	NA	25	12	0.51	15.5	0	0	0	0	0	0	0	0	20	0	1	20
500	2007	8	5	5/08/2007	0.59	NA	E	25	25	12.85	135	12.3	150	20	18	0.88	22.2	0	0	0	0	0	0	0	0	0	0	0	0
501	2007	8	6	6/08/2007	0.48	Last	F	24	25	12.85	135	11.3	160	25	10.2	1.01	23	80	40	40	30	20	1	0	1	50	0	8	262
502	2007	8	8	8/08/2007	0.26	NA	F	24	15	7.71	135	6.2	110	30	10	0.55	16.7	50	80	50	40	25	2	0	4	40	20	9	311
503	2007	8	9	9/08/2007	0.17	NA	F	24	15	7.71	135	7.7	NA	30	18	0.51	11.3	100	100	50	30	30	2	0	7	40	10	9	369
504	2007	8	12	12/08/2007	0.01	NA	F	24	20	10.28	135	NA	NA	20	10.1	0.49	20.6	120	40	55	40	10	4	0	4	30	200	9	503
505	2007	8	13	13/08/2007	0	New	F	24	20	10.28	135	9.3	150	20	14.4	0.41	20.9	100	80	55	30	20	3	0	0	30	150	8	468
506	2007	8	14	14/08/2007	0.01	NA	E	24	20	10.28	135	7.2	160	20	18	0.48	16.5	100	40	30	30	30	1	0	0	30	0	7	261
507	2007	8	15	15/08/2007	0.05	NA	E	24	20	10.28	135	6.7	160	20	14.1	0.52	13	100	30	40	40	25	2	0	1	20	0	8	258
508	2007	8	16	16/08/2007	0.1	NA	E	25	20	10.28	135	7.7	110	20	10.5	0.67	17	120	40	30	40	30	2	0	0	80	0	7	342
509	2007	8	19	19/08/2007	0.32	NA	E	24	25	12.85	135	NA	NA	20	10.5	0.72	9.8	0	40	30	15	30	1	0	3	150	0	7	269
510	2007	8	20	20/08/2007	0.41	NA	E	24	25	12.85	135	NA	NA	20	10.8	0.87	17.8	0	0	10	15	15	0	0	3	150	50	6	243
511	2007	8	22	22/08/2007	0.61	NA	F	24.5	15	7.71	135	6.2	130	25	13	0.3	22.8	120	60	30	30	20	2	0	5	100	120	9	487
512	2007	8	23	23/08/2007	0.7	NA	F	24.5	15	7.71	135	5.7	160	35	18	0.21	22.9	120	60	50	40	20	2	0	20	100	120	9	532
513	2007	8	26	26/08/2007	0.99	NA	F	24	20	10.28	135	NA	NA	20	8	0.74	18.7	150	60	60	30	30	10	0	100	60	200	9	700
514	2007	8	27	27/08/2007	1	NA	F	24.5	20	10.28	135	NA	NA	20	10	0.75	22.8	120	60	50	30	30	6	0	100	100	200	9	696
515	2007	8	28	28/08/2007	0.98	Full	F	24	20	10.28	135	9.3	120	20	10	0.7	19.6	120	40	50	30	30	4	0	100	100	150	9	624
516	2007	9	2	2/09/2007	0.73	NA	E	24	25	12.85	135	NA	NA	25	16	0.83	21.4	0	0	5	0	0	0	0	4	80	0	3	89
517	2007	9	3	3/09/2007	0.62	NA	E	24.5	20	10.28	135	7.7	160	30	8.8	0.73	19.7	8	20	30	20	30	0	0	80	100	45	8	333
518	2007	9	4	4/09/2007	0.5	Last	F	24	20	10.28	135	9.3	160	25	16	0.84	19.8	100	80	30	20	30	0	0	80	60	0	7	400
519	2007	9	5	5/09/2007	0.39	NA	F	24	20	10.28	135	7.7	120	35	8	0.74	17.9	120	80	40	15	40	1	0	150	60	10	9	516
520	2007	9	6	6/09/2007	0.29	NA	F	24	20	10.28	135	8.2	140	25	10	0.66	23.8	120	80	40	20	40	2	0	150	100	0	8	552
521	2007	9	9	9/09/2007	0.06	NA	F	25.5	15	7.71	135	5.1	110	20	11.8	0.44	21.7	100	60	50	15	40	50	10	250	80	120	10	775
522	2007	9	10	10/09/2007	0.02	NA	F	25.5	15	7.71	135	NA	NA	20	10.5	0.24	21	80	40	50	30	40	60	0	200	60	80	9	640
523	2007	9	11	11/09/2007	0	New	F	25.5	10	5.14	135	NA	NA	20	13.3	0.39	25.5	40	80	50	30	40	15	0	180	120	0	8	555
524	2007	9	12	12/09/2007	0	NA	F	25.5	5	2.57	135	NA	NA	15	16.2	0.23	26.8	10	60	50	30	40	15	0	70	200	0	8	475
525	2007	9	13	13/09/2007	0.02	NA	E	25.5	15	7.71	135	NA	NA	15	16.5	0.35	26.5	80	40	40	30	20	1	0	40	200	0	8	451
526	2007	9	18	18/09/2007	0.35	NA	E	26	0	0	135	NA	NA	25	16	0.37	27.7	2	15	30	5	30	4	0	60	30	0	8	176
527	2007	9	20	20/09/2007	0.54	First	E	26	15	7.71	135	NA	NA	20	13	0.44	27.7	100	60	40	30	40	50	0	120	100	0	8	540
528	2007	10	21	21/10/2007	0.68	NA	F	26	15	7.71	135	NA	NA	15	10	0.78	21.3	120	40	40	20	20	2	0	200	0	0	7	442
529	2007	10	22	22/10/2007	0.78	NA	F	26	15	7.71	135	NA	NA	15	10	0.67	26.7	100	60	45	20	40	1	0	200	0	30	8	496
530	2007	10	23	23/10/2007	0.86	NA	F	26.5	20	10.28	135	NA	NA	20	9	0.37	29.2	120	60	45	10	40	4	0	140	40	30	9	489
531	2007	10	24	24/10/2007	0.93	NA	F	26	20	10.28	135	NA	NA	20	9.2	0.39	29.5	50	40	45	10	40	8	0	100	80	30	9	403
532	2007	10	25	25/10/2007	0.98	NA	F	26.5	20	10.28	135	3.1	120	20	9.8	0.32	29.1	100	40	45	10	40	6	0	150	150	20	9	561
533	2007	10	28	28/10/2007	0.94	NA	E	28	20	10.28	45	4.1	50	20	10	0.22	27.6	20	20	50	10	30	10	0	40	0	0	7	180
534	2007	10	29	29/10/2007	0.88	NA	E	28	25	12.85	90	5.1	110	25	14	0.32	24.4	0	0	0	4	6	0	0	3	0	0	3	13
535	2007	10	30	30/10/2007	0.79	NA	E	27	20	10.28	90	5.7	110	20	12	0.72	25.8	0	0	40	10	30	0	0	10	0	0	4	90
536	2007	10	31	31/10/2007	0.69	NA	E	27.5	20	10.28	135	NA	NA	20	14	0.76	18.3	0	0	2	0	0	0	0	0	0	0	1	2
537	2007	11	1	1/11/2007	0.59	NA	E	27	20	10.28	135	NA	NA	30	NA	0.99	24.9	120	30	45	10	30	40	0	60	20	60	9	415
538	2007	11	4	4/11/2007	0.29	NA	F	28	5	2.57	135	2.1	80	30	12.5	0.32	26.9	60	20	50	30	40	20	0	200	20	30	9	470
539	2007	11	5	5/11/2007	0.2	NA	F	NA	5	2.57	45	2.1	30	30	17	0.22	29.5	100	0	45	30	50	60	0	200	30	20	8	535
540	2007	11	6	6/11/2007	0.13	NA	F	27.5	5	2.57	90	4.1	90	26	14	0.29	28.2	160	0	50	30	40	100	0	200	20	80	8	680
541	2007	11	7	7/11/2007	0.07	NA	F	28	5	2.57	135	3.6	90	20	13.8	0.28	27.9	20	20	40	20	40	100	0	250	20	100	9	610
542	2007	11	8	8/11/2007	0.03	NA	F	28.5	5	2.57	135	NA	NA	20	16	0.25	16.9	120	0	50	10	40	100	0	200	20	100	8	640
543	2007	11	11	11/11/2007	0.01	NA	E	28	15	7.71	135	NA	NA	25	14	0.51	23.2	30	30	40	0	40	20	0	80	30	80	8	350
544	2007	11	14	14/11/2007	0.15	NA	E	28	25	12.85	135	9.3	90	15	5.5	0.9	16.9	0	30	25	8	30	0	0	2	10	0	6	105
545	2007	11	15	15/11/2007	0.23	NA	E	NA	30	15.42	135	NA	NA	25	10	0.95	17.7	80	40	40	20	30	0	0	3	10	0	7	223
546	2007	11	18	18/11/2007	0.52	First	F	27.5	20	10.28	135	NA	NA	20	15	0.8	13.9	0	40	40	5	40	0	0	70	0	0	5	195
547	2007	11	19	19/11/2007	0.62	NA	F	27.5	20	10.28	135	NA	NA	20	8.2	0.96	16.6	120	50	40	20	40	0	0	80	5	0	7	355
548	2007	11	20	20/11/2007	0.73	NA	F	NA	20	10.28	135	8.7	130	15	NA	0.71	19.6	120	40	40	20	40	6	0	80	10	0	8	356
549	2007	11	21	21/11/2007	0.82	NA	F	28	20	10.28	135	8.2	130	15	NA	0.9	27.4	120	0	40	30	30	4	0	120	0	0	6	344
550	2007	11	22	22/11/2007	0.9	NA	F	NA	15	7.71	135	6.2	130	20	NA	0.62	28.6	120	40	40	20	40	8	0	180	2	0	8	450
551	2007	11	25	25/11/2007	0.99	Full	F	NA	5	2.57	135	NA	NA	15	8	0.21	28.9	30	0	30	10	20	6	0	50	5	0	7	151
552	2007	11	26	26/11/2007	0.97	NA	E	28	5	2.57	135	NA	NA	10	9.6	0.38	28	0	0	0	0	0	0	0	2	10	0	2	12
553	2007	11	27	27/11/2007	0.91	NA	E	28	5	2.57	135	NA	NA	10	12.5	0.26	20.4	0	0	2	0	0	1	0	3	15	0	4	21
554	2007	11	28	28/11/2007	0.84	NA	E	28	5	2.57	135	2.6	90	15	5	0.34	20	0	0	2	0	0	0	0	0	0	0	1	2
555	2007	11	29	29/11/2007	0.75	NA	E	28	5	2.57	135	2.6	20	20	5	0.21	20.6	0	0	0	0	0	0	0	1	0	0	1	1
556	2007	12	3	3/12/2007	0.35	NA	F	29	5	2.57	135	NA	NA	10	6.8	0.45	22.8	120	30	50	40	20	2	20	100	0	80	9	462
557	2007	12	4	4/12/2007	0.26	NA	F	29	5	2.57	45	NA	NA	15	13.5	0.36	26.5	100	30	50	30	10	2	20	150	10	100	10	502
558	2007	12	5	5/12/2007	0.18	NA	F	29	5	2.57	90	NA	NA	20	4	0.15	20.1	0	0	50	30	20	2	20	200	5	80	8	407
559	2007	12	6	6/12/2007	0.12	NA	F	29	5	2.57	135	3.1	60	15	6.8	0.11	23.4	40	20	80	40	20	5	20	200	15	0	9	440
560	2007	12	9	9/12/2007	0.01	NA	F	29.5	5	2.57	90	4.6	130	10	12	0.39	30.8	40	0	50	30	30	2	15	7	20	0	8	194
561	2007	12	10	10/12/2007	0	New	F	29.5	5	2.57	90	NA	360	20	16.9	0.32	27.6	30	40	45	35	30	2	20	5	20	0	9	227
562	2007	12	11	11/12/2007	0.02	NA	E	29.5	5	2.57	135	NA	NA	20	16	0.31	27.7	0	30	30	30	20	0	0	1	0	0	5	111
563	2007	12	12	12/12/2007	0.05	NA	E	29	10	5.14	135	NA	NA	20	14	0.43	30.4	0	30	40	30	10	0	0	0	0	0	4	110
564	2007	12	13	13/12/2007	0.11	NA	E	29	10	5.14	135	NA	NA	20	8	0.39	29.7	0	0	5	0	0	0	0	0	0	0	1	5
565	2007	12	16	16/12/2007	0.36	NA	E	29	10	5.14	135	6.2	110	25	12.5	0.46	22.6	150	40	40	50	15	1	0	1	0	0	7	297
566	2007	12	17	17/12/2007	0.46	First	F	29.5	10	5.14	135	4.1	110	25	11	0.39	30.2	120	25	35	40	10	6	0	0	20	0	7	256
567	2007	12	18	18/12/2007	0.57	NA	F	29	10	5.14	135	NA	NA	25	6	0.33	30	15	30	40	40	8	2	10	40	20	0	9	205
568	2007	12	19	19/12/2007	0.68	NA	F	29	10	5.14	135	NA	NA	25	4	0.5	29.5	120	30	40	40	20	2	10	40	10	0	9	312
569	2007	12	20	20/12/2007	0.79	NA	F	29.5	15	7.71	135	NA	NA	15	7	0.5	28.4	90	40	50	50	10	2	10	40	5	0	9	297
570	2007	12	23	23/12/2007	0.98	NA	F	30	5	2.57	135	4.1	20	10	4	0.22	27.8	100	0	50	40	20	2	10	1	0	200	8	423
571	2007	12	24	24/12/2007	1	Full	F	29.5	5	2.57	135	3.1	50	10	5	0.17	27.7	100	30	50	40	20	2	10	0	0	200	8	452
572	2007	12	25	25/12/2007	0.98	NA	F	29.5	10	5.14	135	4.6	110	15	NA	0.35	23.7	40	20	50	40	15	4	0	0	0	80	7	249
573	2007	12	26	26/12/2007	0.94	NA	E	29.5	10	5.14	135	NA	NA	10	3.2	0.39	16.2	0	0	3	0	7	0	0	0	0	0	2	10
574	2007	12	27	27/12/2007	0.88	NA	E	29	10	5.14	135	NA	NA	10	8	0.39	20.6	0	0	0	0	0	0	0	0	0	0	0	0
575	2007	12	30	30/12/2007	0.62	NA	E	29.5	20	10.28	135	11.8	130	15	5.1	0.83	15.7	0	0	1	0	0	0	0	0	0	0	1	1
576	2007	12	31	31/12/2007	0.52	Last	F	29.5	20	10.28	135	4.6	150	15	NA	0.35	25.7	10	0	20	10	15	0	0	2	0	1	6	58
577	2008	1	2	2/01/2008	0.34	NA	F	30	5	2.57	90	2.1	360	20	NA	0.2	15.9	5	30	50	20	20	2	20	5	20	0	9	172
578	2008	1	3	3/01/2008	0.35	NA	F	30	0	0	NA	NA	NA	20	NA	0.17	17.4	50	30	50	40	20	1	15	3	10	0	9	219
579	2008	1	4	4/01/2008	0.17	NA	F	30	5	2.57	90	NA	NA	20	NA	0.3	22.9	50	40	50	40	15	1	15	4	10	0	9	225
580	2008	1	6	6/01/2008	0.06	NA	F	30	20	10.28	90	NA	NA	10	NA	0.31	17.9	100	40	50	40	10	2	0	1	0	0	7	243
581	2008	1	7	7/01/2008	0.02	NA	F	29.5	20	10.28	135	4.6	60	15	NA	0.38	7	20	40	30	20	0	0	0	4	0	0	5	114
582	2008	1	8	8/01/2008	0	New	F	29	20	10.28	135	5.1	60	10	NA	0.55	8.6	0	30	40	30	5	0	0	1	0	0	5	106
583	2008	1	9	9/01/2008	0	NA	F	29.5	10	5.14	135	3.1	360	15	NA	0.38	18.2	120	40	50	40	15	3	0	1	15	150	9	434
584	2008	1	10	10/01/2008	0.03	NA	E	29.5	10	5.14	135	3.1	360	15	NA	0.31	20.5	0	0	0	0	0	0	0	0	0	0	0	0
585	2008	1	20	20/01/2008	0.92	NA	F	30.5	5	2.57	90	2.1	300	20	7	0.21	29.4	120	40	50	40	15	1	0	0	0	0	6	266
586	2008	1	21	21/01/2008	0.97	NA	F	29.5	10	5.14	90	8.7	140	15	8	0.52	29.8	120	40	50	30	5	0	0	0	0	0	5	245
587	2008	1	23	23/01/2008	1	NA	F	29	25	12.85	135	10.8	130	15	8	0.81	23.1	120	50	50	40	5	0	0	1	0	0	6	266
588	2008	1	24	24/01/2008	0.97	NA	E	29	20	10.28	135	9.8	130	15	3	0.64	19.7	5	20	10	35	0	0	0	0	0	0	4	70
589	2008	1	27	27/01/2008	0.79	NA	E	29.5	10	5.14	135	5.1	120	18	10	0.18	29.7	0	0	0	0	0	0	0	0	0	0	0	0
590	2008	1	28	28/01/2008	0.7	NA	E	29.5	20	10.28	135	7.7	150	10	6.2	0.5	29.8	0	0	0	0	0	0	0	0	0	0	0	0
591	2008	1	29	29/01/2008	0.61	NA	E	29	25	12.85	135	NA	NA	10	NA	0.8	21.6	0	0	0	0	0	0	0	0	0	0	0	0
592	2008	1	30	30/01/2008	0.51	Last	E	29	20	10.28	135	4.1	40	15	NA	0.5	25.7	0	0	0	4	0	0	0	0	0	0	1	4
593	2008	1	31	31/01/2008	0.42	NA	F	29	15	7.71	135	8.2	150	15	NA	0.64	20.9	20	30	40	30	5	2	0	0	0	0	6	127
594	2008	2	3	3/02/2008	0.16	NA	F	30	10	5.14	135	3.1	130	15	NA	0.24	29	40	10	40	30	4	1	10	1	0	200	9	336
595	2008	2	4	4/02/2008	0.1	NA	F	30	5	2.57	135	1	160	10	10	0.2	28.9	40	40	50	40	10	1	10	0	0	250	8	441
596	2008	2	5	5/02/2008	0.05	NA	F	NA	0	0	NA	2.6	30	10	10	0.11	28.8	120	35	45	40	10	1	10	0	0	250	8	511
597	2008	2	6	6/02/2008	0.01	NA	F	30	15	7.71	315	4.1	330	15	3	0.27	24.2	100	40	40	40	6	2	6	0	0	250	8	484
598	2008	2	7	7/02/2008	0	New	F	29.5	15	7.71	315	4.1	20	15	12	0.31	21	0	0	0	15	4	2	2	0	0	0	4	23
599	2008	2	9	9/02/2008	0.04	NA	E	30	10	5.14	90	1.5	320	15	NA	0.21	13.5	0	0	0	0	0	0	0	0	0	0	0	0
600	2008	2	10	10/02/2008	0.1	NA	E	29.5	20	10.28	90	9.3	360	15	NA	0.55	9.7	0	0	0	0	0	0	0	0	0	0	0	0
601	2008	2	14	14/02/2008	0.49	First	E	29.5	20	10.28	90	7.7	330	20	5	0.42	18.8	0	0	10	0	3	0	0	2	0	0	3	15
602	2008	2	15	15/02/2008	0.61	NA	F	29.5	15	7.71	90	6.2	330	20	3	0.27	21	0	0	6	0	2	0	0	2	0	0	3	10
603	2008	2	16	16/02/2008	0.72	NA	F	29.5	10	5.14	90	4.6	50	15	5	0.22	13.4	0	0	5	0	3	0	0	2	0	0	3	10
604	2008	2	18	18/02/2008	0.89	NA	F	29.5	10	5.14	315	2.6	310	15	9.5	0.15	14.5	100	40	40	40	10	4	0	0	2	80	8	316
605	2008	2	21	21/02/2008	1	Full	F	29.5	10	5.14	135	5.1	110	10	2	0.24	23.6	80	50	50	20	10	0	0	0	0	0	5	210
606	2008	2	22	22/02/2008	0.99	NA	E	29.5	10	5.14	135	3.6	90	15	6	0.29	22.3	0	50	50	30	6	2	0	0	0	0	5	138
607	2008	2	23	23/02/2008	0.96	NA	E	29.5	5	2.57	135	NA	NA	15	8	NA	27.4	0	0	0	0	0	0	0	0	0	0	0	0
608	2008	2	24	24/02/2008	0.91	NA	E	30	5	2.57	135	6.2	120	15	4.8	0.25	26.9	0	0	0	0	0	0	0	0	0	0	0	0
609	2008	2	25	25/02/2008	0.85	NA	E	30	10	5.14	135	4.1	130	15	NA	0.25	23.1	0	0	0	0	0	0	0	0	0	0	0	0
610	2008	2	28	28/02/2008	0.6	NA	E	29	10	5.14	225	8.7	210	20	NA	0.19	12	0	0	30	10	2	0	0	1	0	0	4	43
611	2008	2	29	29/02/2008	0.5	Last	F	29.5	10	5.14	135	7.2	160	20	7.8	0.47	23.9	80	80	40	25	15	0	0	2	0	0	6	242
612	2008	3	1	1/03/2008	0.41	NA	F	29	15	7.71	135	8.7	60	20	6	0.69	19	30	0	60	5	20	0	0	2	0	0	5	117
613	2008	3	8	8/03/2008	0	New	F	29	25	12.85	135	11.8	150	5	5.8	0.75	26.1	0	0	45	3	6	1	0	0	0	70	5	125
614	2008	3	9	9/03/2008	0.03	NA	E	28	25	12.85	135	11.8	150	10	7	0.66	22.1	0	40	2	3	8	0	0	0	0	3	5	56
615	2008	3	10	10/03/2008	0.08	NA	E	27.5	25	12.85	135	12.9	150	10	5	0.85	20.2	0	0	5	40	6	0	0	0	1	1	5	53
616	2008	3	11	11/03/2008	0.15	NA	E	28	25	12.85	135	13.4	130	15	8	0.81	23.2	0	0	0	15	4	0	0	0	0	0	2	19
617	2008	3	13	13/03/2008	0.35	NA	E	28	15	7.71	135	9.3	160	15	3.8	0.52	17	0	0	0	0	0	0	0	0	0	0	0	0
618	2008	3	14	14/03/2008	0.46	First	F	27.5	15	7.71	135	10.3	130	10	4	0.46	NA	50	40	40	30	15	1	0	0	2	100	8	278
619	2008	3	15	15/03/2008	0.57	NA	F	28	25	12.85	135	10.3	140	10	4.1	0.62	NA	50	40	40	30	20	0	0	0	3	100	7	283
620	2008	3	16	16/03/2008	0.68	NA	F	27.5	25	12.85	135	13.4	140	10	5	0.8	NA	80	40	40	35	15	0	0	0	0	10	6	220
621	2008	3	17	17/03/2008	0.78	NA	F	28	25	12.85	135	9.3	130	15	7.5	0.88	NA	100	30	45	30	15	1	0	0	0	80	7	301
622	2008	3	20	20/03/2008	0.97	NA	F	28	20	10.28	135	10.8	150	15	NA	0.78	25.2	80	20	40	25	10	0	0	0	0	100	6	275
623	2008	3	21	21/03/2008	0.99	NA	F	28	20	10.28	135	9.8	150	10	NA	0.72	24.4	80	25	40	30	5	0	0	0	0	20	6	200
624	2008	3	22	22/03/2008	1	Full	F	28	20	10.28	135	9.3	130	10	NA	0.62	21.5	100	30	40	30	20	0	0	0	0	20	6	240
625	2008	3	23	23/03/2008	0.98	NA	F	28	15	7.71	135	9.3	160	10	NA	0.69	21.4	100	30	45	40	23	2	0	0	0	40	7	280
626	2008	3	24	24/03/2008	0.95	NA	F	28	15	7.71	135	9.8	160	15	7.5	0.72	22	80	30	40	40	15	1	0	0	0	40	7	246
627	2008	3	27	27/03/2008	0.76	NA	E	29	5	2.57	135	4.1	130	10	6.5	0.11	26	0	0	0	0	0	0	0	0	0	0	0	0
628	2008	3	28	28/03/2008	0.67	NA	E	29	5	2.57	135	3.6	130	15	12.5	0.12	23.1	0	0	0	0	0	0	0	0	0	0	0	0
629	2008	3	29	29/03/2008	0.58	NA	E	29	15	7.71	135	10.3	110	20	5	0.65	16	0	25	20	30	0	0	0	0	10	60	5	145
630	2008	3	30	30/03/2008	0.48	Last	E	28.5	20	10.28	135	8.2	120	10	7.6	0.52	15.9	0	0	0	0	0	0	0	0	0	0	0	0
631	2008	3	31	31/03/2008	0.39	NA	F	28	20	10.28	135	NA	NA	10	6.6	0.66	19.5	100	0	15	20	7	0	0	0	15	10	6	167
632	2008	4	3	3/04/2008	0.12	NA	F	28	20	10.28	135	6.2	110	15	7.7	0.56	15.6	100	25	40	30	30	0	0	0	6	80	7	311
633	2008	4	4	4/04/2008	0.06	NA	F	28	15	7.71	135	NA	NA	10	8	0.37	25.1	100	20	40	30	15	2	0	1	0	80	8	288
634	2008	4	5	5/04/2008	0.02	NA	F	28	20	10.28	135	9.3	130	10	6.4	0.79	18.7	80	10	40	30	30	2	0	0	0	100	7	292
635	2008	4	6	6/04/2008	0	New	F	28	20	10.28	135	12.9	150	15	7.2	0.82	26.1	100	25	40	30	15	1	0	0	5	100	8	316
636	2008	4	7	7/04/2008	0.01	NA	F	27	15	7.71	135	8.2	160	15	11.5	0.47	20.6	120	40	40	30	20	2	0	0	10	80	8	342
637	2008	4	8	8/04/2008	0.06	NA	F	27	20	10.28	135	5.1	110	15	13.5	0.64	18.6	100	30	40	30	20	1	0	0	6	70	8	297
638	2008	4	9	9/04/2008	0.12	NA	E	27	20	10.28	135	8.7	130	20	11.5	0.86	23.9	0	0	20	15	10	0	0	0	5	0	4	50
639	2008	4	11	11/04/2008	0.31	NA	E	27.5	20	10.28	135	7.2	140	20	12	0.54	NA	0	0	0	0	0	0	0	0	5	0	1	5
640	2008	4	12	12/04/2008	0.42	NA	F	28	20	10.28	135	8.7	140	25	NA	0.73	NA	100	50	20	30	0	3	0	0	5	30	7	238
641	2008	4	13	13/04/2008	0.54	First	F	27.5	20	10.28	135	10.3	140	25	NA	0.77	NA	100	40	30	30	15	2	0	0	15	30	8	262
642	2008	4	14	14/04/2008	0.64	NA	F	27.5	20	10.28	135	10.8	140	25	NA	0.73	19.6	100	40	35	30	20	1	0	0	15	30	8	271
643	2008	4	17	17/04/2008	0.89	NA	F	27.5	25	12.85	135	9.3	130	20	NA	0.71	20.2	100	40	30	30	20	1	0	0	10	30	8	261
644	2008	4	18	18/04/2008	0.95	NA	F	27	25	12.85	135	11.3	160	15	NA	0.67	22.5	100	30	40	40	15	1	0	0	2	40	8	268
645	2008	4	19	19/04/2008	0.98	NA	F	27	25	12.85	135	8.2	140	15	NA	0.65	22.3	100	30	30	30	10	1	0	0	0	0	6	201
646	2008	4	20	20/04/2008	1	Full	F	26.5	20	10.28	135	8.7	140	15	NA	0.71	23.7	100	35	40	30	20	0	0	0	0	40	6	265
647	2008	4	21	21/04/2008	0.99	NA	F	26.5	20	10.28	135	8.3	110	15	8	0.58	23.2	100	25	40	30	15	2	0	0	10	60	8	282
648	2008	4	24	24/04/2008	0.88	NA	E	26.5	15	7.71	135	7.2	140	15	9	0.37	23.4	80	35	30	35	20	3	0	0	30	100	8	333
649	2008	4	25	25/04/2008	0.82	NA	E	26.5	10	5.14	135	4.1	160	15	7.8	0.19	15.9	30	40	40	40	10	1	0	0	15	40	8	216
650	2008	4	26	26/04/2008	0.74	NA	E	26.5	5	2.57	135	5.1	160	15	11	0.2	23.6	0	40	40	40	10	1	0	0	20	30	7	181
651	2008	4	27	27/04/2008	0.65	NA	E	27	10	5.14	135	6.2	130	15	5	0.23	23.4	10	90	45	25	10	1	0	0	0	20	7	201
652	2008	4	28	28/04/2008	0.55	NA	E	27	15	7.71	135	4.1	160	20	13	0.23	23.4	10	90	40	30	5	1	0	0	5	30	8	211
653	2008	5	1	1/05/2008	0.25	NA	F	26.5	20	10.28	135	8.2	140	20	9.8	0.63	21.5	100	60	40	30	10	1	0	0	6	40	8	287
654	2008	5	2	2/05/2008	0.16	NA	F	26.5	20	10.28	135	8.7	140	20	9.5	0.49	15.3	30	60	40	30	10	1	0	0	10	40	8	221
655	2008	5	3	3/05/2008	0.09	NA	F	26.5	25	12.85	135	11.8	160	20	10.2	0.89	22	80	60	40	35	20	2	0	0	5	40	8	282
656	2008	5	4	4/05/2008	0.03	NA	F	26	25	12.85	135	10.3	160	20	10	0.87	22	120	45	40	30	25	2	0	0	8	60	8	330
657	2008	5	5	5/05/2008	0	New	F	26	25	12.85	135	8.2	110	20	9	NA	18.4	100	40	45	30	20	2	0	0	6	30	8	273
658	2008	5	8	8/05/2008	0.1	NA	E	26	25	12.85	135	9.3	130	20	11.8	0.87	22.1	100	30	30	30	20	1	0	0	5	15	8	231
659	2008	5	9	9/05/2008	0.18	NA	E	26	25	12.85	135	7.7	130	20	8.5	0.68	20	30	15	30	30	10	3	0	0	30	15	8	163
660	2008	5	10	10/05/2008	0.28	NA	E	26	15	7.71	135	6.7	120	25	5	0.66	14.2	5	0	30	25	10	3	0	0	20	10	7	103
661	2008	5	11	11/05/2008	0.39	NA	E	26	15	7.71	135	7.2	120	25	8.8	0.6	15.6	100	60	30	30	20	4	0	0	6	15	8	265
662	2008	5	12	12/05/2008	0.49	First	F	26	15	7.71	135	7.7	140	25	11	0.55	18.1	100	40	30	30	20	3	0	0	5	20	8	248
663	2008	5	16	16/05/2008	0.86	NA	F	26	10	5.14	135	6.2	130	25	10.5	NA	21.1	120	45	35	30	10	1	0	0	30	3	8	274
664	2008	5	17	17/05/2008	0.92	NA	F	26	10	5.14	135	2.6	90	25	8	0.24	18.7	120	60	40	35	20	4	0	0	40	2	8	321
665	2008	5	18	18/05/2008	0.96	NA	F	26	15	7.71	135	7.2	110	20	11.4	0.58	21.6	120	60	40	30	25	5	0	0	30	10	8	320
666	2008	5	19	19/05/2008	0.99	NA	F	26	15	7.71	135	7.7	140	30	11	0.59	21.9	120	50	40	30	20	3	0	0	20	10	8	293
667	2008	5	22	22/05/2008	0.96	NA	E	25.5	20	10.28	135	6.7	180	15	11.6	0.48	18	0	0	2	18	2	0	0	0	3	0	4	25
668	2008	5	23	23/05/2008	0.92	NA	E	25.5	20	10.28	135	5.1	160	20	12	0.51	12.9	0	100	35	25	10	1	0	0	20	30	7	221
669	2008	5	24	24/05/2008	0.86	NA	E	25.5	20	10.28	135	7.2	160	30	8	0.61	18.5	0	100	35	40	15	1	0	0	40	30	7	261
670	2008	5	25	25/05/2008	0.79	NA	E	25.5	20	10.28	135	8.7	110	20	13	0.46	15.3	0	60	35	30	10	0	0	0	40	20	6	195
671	2008	5	30	30/05/2008	0.29	NA	F	25	20	10.28	135	8.7	130	30	11	0.49	19.6	120	100	40	40	15	1	0	0	30	0	7	346
672	2008	5	31	31/05/2008	0.2	NA	F	25	10	5.14	135	4.1	160	25	12	0.17	16.2	120	100	40	40	20	2	0	0	30	10	8	362
673	2008	6	1	1/06/2008	0.11	NA	F	25	10	5.14	135	1.5	200	25	11	0.17	18.3	120	100	40	40	20	1	0	0	40	0	7	361
674	2008	6	2	2/06/2008	0.05	NA	F	25	5	2.57	135	5.1	150	20	11.5	0.15	14.3	0	100	40	40	20	0	0	0	40	0	5	240
675	2008	6	5	5/06/2008	0.03	NA	F	26	10	5.14	135	6.2	150	20	11.8	0.32	17.9	180	80	35	40	15	1	0	0	50	10	8	411
676	2008	6	6	6/06/2008	0.08	NA	E	26	25	12.85	135	6.2	130	20	11	0.57	19.1	0	80	30	20	10	1	0	0	40	2	7	183
677	2008	6	7	7/06/2008	0.15	NA	E	26	30	15.42	135	9.8	140	30	11	0.75	17.4	4	100	35	30	15	2	0	0	40	8	8	234
678	2008	6	12	12/06/2008	0.65	NA	F	25.5	25	12.85	135	10.3	110	20	12	0.64	14.5	15	100	40	40	20	2	0	2	50	25	9	294
679	2008	6	13	13/06/2008	0.74	NA	F	25	30	15.42	135	12.3	180	20	10	0.78	15.6	100	100	40	40	20	2	0	0	40	130	8	472
680	2008	6	14	14/06/2008	0.82	NA	F	25.5	30	15.42	135	10.3	150	NA	17	0.75	19.5	30	80	40	40	10	1	0	1	50	20	9	272
681	2008	6	16	16/06/2008	0.94	NA	F	25	25	12.85	135	8.2	140	25	8.8	0.63	10.2	100	100	40	40	20	2	0	1	50	30	9	383
682	2008	6	20	20/06/2008	0.98	NA	F	25	25	12.85	135	11.3	160	25	11.6	0.68	18.7	0	100	40	40	20	1	0	0	60	4	7	265
683	2008	6	21	21/06/2008	0.95	NA	E	25	30	15.42	135	13.4	160	25	11.5	0.96	19	4	100	40	30	15	1	0	0	50	8	8	248
684	2008	6	22	22/06/2008	0.9	NA	E	25	30	15.42	135	12.3	160	25	9.5	1.07	18.2	0	100	40	25	10	1	0	0	50	50	7	276
685	2008	6	23	23/06/2008	0.83	NA	E	25	30	15.42	135	10.3	150	25	10	0.8	19.3	0	0	30	15	0	0	0	0	30	0	3	75
686	2008	6	27	27/06/2008	0.44	NA	F	24	25	12.85	135	11.3	160	15	9	0.82	NA	120	120	40	40	15	1	0	5	40	150	9	531
687	2008	6	28	28/06/2008	0.33	NA	F	25	25	12.85	135	8.7	180	15	11.5	0.61	NA	120	120	40	30	20	1	0	3	40	150	9	524
688	2008	6	29	29/06/2008	0.22	NA	F	25	20	10.28	135	NA	NA	15	NA	0.54	NA	120	120	40	40	20	1	0	3	50	120	9	514
689	2008	6	30	30/06/2008	0.13	NA	F	25	20	10.28	135	5.1	130	20	NA	0.36	16.7	120	100	40	30	10	1	0	3	50	60	9	414
690	2008	7	3	3/07/2008	0	New	F	25	15	7.71	135	8.2	160	20	NA	0.48	16.4	100	100	40	40	20	2	0	0	40	60	8	402
691	2008	7	4	4/07/2008	0.01	NA	F	24.5	15	7.71	135	7.7	130	20	NA	0.48	17.3	100	100	40	40	30	2	0	0	40	80	8	432
692	2008	7	5	5/07/2008	0.06	NA	E	24	20	10.28	135	NA	NA	20	NA	0.54	18.6	100	40	45	30	20	0	0	0	40	3	7	278
693	2008	7	6	6/07/2008	0.12	NA	E	24.5	20	10.28	135	7.7	130	30	NA	0.49	14.8	0	0	3	4	15	0	0	0	30	0	4	52
694	2008	7	7	7/07/2008	0.2	NA	E	24	20	10.28	135	8.7	130	25	11.5	0.46	8.8	0	0	0	0	4	0	0	0	30	0	2	34
695	2008	7	10	10/07/2008	0.49	First	F	24	25	12.85	135	10.8	180	25	8.5	0.8	18.1	120	80	30	30	10	1	0	4	70	20	9	365
696	2008	7	11	11/07/2008	0.59	NA	F	24	25	12.85	135	11.8	150	20	14	0.78	18.9	120	80	40	30	10	2	0	0	50	20	8	352
697	2008	7	12	12/07/2008	0.68	NA	F	24	25	12.85	135	NA	NA	20	14	0.51	19.1	120	60	40	40	0	0	0	0	60	30	6	350
698	2008	7	13	13/07/2008	0.77	NA	F	23.5	25	12.85	135	9.8	180	20	12.5	0.58	17.4	20	100	40	30	15	2	0	0	60	40	8	307
699	2008	7	14	14/07/2008	0.84	NA	F	24	20	10.28	135	9.3	160	30	14.6	0.68	17.5	30	80	40	30	30	2	0	1	70	40	9	323
700	2008	7	17	17/07/2008	0.98	NA	F	23.5	20	10.28	135	8.2	180	25	14.5	0.59	15	20	100	30	30	15	1	0	0	60	20	8	276
701	2008	7	18	18/07/2008	1	Full	F	24	10	5.14	135	7.2	150	20	12.5	0.46	13.4	10	100	30	40	15	1	0	0	60	10	8	266
702	2008	7	19	19/07/2008	0.99	NA	F	25	10	5.14	135	5.1	110	20	13	0.4	16.7	6	100	30	40	30	2	0	0	70	6	8	284
703	2008	7	20	20/07/2008	0.97	NA	E	24.5	20	10.28	135	7.2	150	15	9	0.31	12	30	100	30	30	20	0	0	0	40	0	6	250
704	2008	7	21	21/07/2008	0.93	NA	E	24	20	10.28	135	9.3	180	20	9	0.39	9.9	0	100	20	15	10	0	0	0	25	40	6	210
705	2008	7	24	24/07/2008	0.69	NA	E	24	25	12.85	135	10.3	150	10	9	0.74	16.9	0	0	0	0	0	0	0	3	40	30	3	73
706	2008	7	25	25/07/2008	0.58	NA	E	24	20	10.28	135	8.2	130	15	14	0.59	19.1	0	0	0	0	0	0	0	0	40	0	1	40
707	2008	7	26	26/07/2008	0.47	Last	F	24	20	10.28	135	8.2	160	15	9.8	0.54	20.7	0	0	15	5	0	0	0	0	20	0	3	40
708	2008	7	27	27/07/2008	0.35	NA	F	24.5	5	2.57	90	3.6	80	15	17	0.15	21.1	10	70	30	30	20	0	0	5	50	35	8	250
709	2008	7	28	28/07/2008	0.25	NA	F	24	5	2.57	180	6.2	110	25	13	0.18	21.2	100	70	40	30	30	1	0	20	40	40	9	371
710	2008	7	31	31/07/2008	0.03	NA	F	23.5	15	7.71	135	NA	NA	15	9.6	0.17	19.7	100	90	40	40	10	0	0	4	60	10	8	354
711	2008	8	1	1/08/2008	0	New	F	24	15	7.71	135	5.1	180	15	10	0.25	21.6	120	60	40	40	20	5	0	0	50	120	8	455
712	2008	8	2	2/08/2008	0.01	NA	F	24.5	0	0	NA	NA	NA	20	16	0.22	22	100	60	40	40	20	4	0	2	70	100	9	436
713	2008	8	3	3/08/2008	0.04	NA	E	24.5	15	7.71	135	7.7	160	20	10	0.25	21.5	0	0	0	0	0	0	0	0	20	0	1	20
714	2008	8	4	4/08/2008	0.09	NA	E	24	20	10.28	135	4.6	160	15	13	0.34	19.1	0	0	0	0	0	0	0	0	20	0	1	20
715	2008	8	7	7/08/2008	0.33	NA	E	24	25	12.85	135	11.3	160	25	8	0.73	19	0	0	0	0	0	0	0	0	40	0	1	40
716	2008	8	11	11/08/2008	0.71	NA	E	24	20	10.28	135	10.8	160	20	15	0.65	20.7	100	50	40	39	15	2	0	40	40	20	9	346
717	2008	8	14	14/08/2008	0.92	NA	F	24	20	10.28	135	11.8	180	30	10	0.62	20.3	80	70	40	40	30	1	0	40	50	5	9	356
718	2008	8	15	15/08/2008	0.97	NA	F	24	20	10.28	135	8.7	150	30	13.5	0.62	19.2	60	70	40	40	30	1	0	35	70	0	8	346
719	2008	8	16	16/08/2008	0.99	NA	F	24	20	10.28	135	NA	NA	20	10	0.57	22.3	100	50	40	40	25	4	0	25	80	10	9	374
720	2008	8	17	17/08/2008	1	Full	F	24	25	12.85	135	NA	NA	30	13	0.84	22.7	100	50	40	30	20	4	0	10	70	20	9	344
721	2008	8	18	18/08/2008	0.98	NA	F	24	20	10.28	135	11.8	160	30	9	0.95	15.5	10	70	40	30	30	3	0	3	80	0	8	266
722	2008	8	21	21/08/2008	0.81	NA	E	24	20	10.28	135	11.8	180	25	12	0.57	15.8	0	0	0	0	0	0	0	0	30	0	1	30
723	2008	8	22	22/08/2008	0.71	NA	E	24	20	10.28	135	9.8	180	30	10	0.42	12.5	0	0	25	10	0	0	0	0	30	0	3	65
724	2008	8	24	24/08/2008	0.49	Last	F	24	30	15.42	135	11.8	150	30	8.5	0.97	20	6	60	40	40	30	0	0	120	80	0	7	376
725	2008	8	25	25/08/2008	0.38	NA	F	24	20	10.28	135	10.3	130	30	9	0.65	13.3	100	60	50	40	30	1	0	120	70	35	9	506
726	2008	8	29	29/08/2008	0.04	NA	F	25	25	12.85	135	9.8	160	25	11	0.68	22.1	45	50	40	40	30	2	0	150	80	20	9	457
727	2008	8	30	30/08/2008	0.01	NA	F	24.5	20	10.28	135	7.7	140	25	13.8	0.61	18.1	60	50	40	40	10	2	0	200	80	50	9	532
728	2008	8	31	31/08/2008	0	New	F	24.5	20	10.28	135	7.2	160	20	10	0.53	22.4	0	70	40	40	0	100	0	150	80	0	6	480
729	2008	9	1	1/09/2008	0.02	NA	F	24.5	20	10.28	135	9.3	160	25	14	0.62	21.7	0	60	40	40	30	30	0	150	100	30	8	480
730	2008	9	4	4/09/2008	0.19	NA	E	26	15	7.71	135	5.1	130	20	12.5	0.44	22	0	50	30	20	2	0	0	20	100	10	7	232
731	2008	9	5	5/09/2008	0.27	NA	E	26	10	5.14	135	4.6	180	25	14	0.38	24.4	0	0	10	10	0	0	0	20	120	2	5	162
732	2008	9	6	6/09/2008	0.36	NA	E	25.5	20	10.28	135	7.7	130	30	18	0.52	20.8	2	70	20	20	0	1	0	40	120	0	7	273
733	2008	9	7	7/09/2008	0.45	NA	F	25	15	7.71	135	6.2	180	30	13.5	0.3	16.8	2	80	30	40	2	1	0	60	90	0	8	305
734	2008	9	8	8/09/2008	0.55	First	F	25	15	7.71	135	4.1	90	25	9	0.29	12	100	40	30	30	10	2	0	80	80	6	9	378
735	2008	9	11	11/09/2008	0.81	NA	F	24.5	15	7.71	135	7.7	130	25	8.5	0.71	10.1	6	30	30	30	30	3	0	300	70	12	9	511
736	2008	9	12	12/09/2008	0.88	NA	F	24.5	15	7.71	135	5.7	110	30	11.5	0.58	17.7	50	25	40	40	30	4	0	250	60	3	9	502
737	2008	9	13	13/09/2008	0.94	NA	F	26	15	7.71	135	NA	NA	30	9	0.62	25.4	30	30	40	40	30	8	0	250	60	5	9	493
738	2008	9	14	14/09/2008	0.98	NA	F	26	15	7.71	135	6.2	130	25	12.6	0.53	25.3	100	40	45	35	20	5	0	250	70	10	9	575
739	2008	9	15	15/09/2008	1	Full	F	26	15	7.71	135	6.2	150	20	12.5	0.39	25.7	100	40	40	40	30	4	0	200	70	30	9	554
740	2008	9	19	19/09/2008	0.83	NA	E	26	15	7.71	135	7.7	140	30	9	0.52	26.3	0	35	20	20	0	0	0	25	20	7	6	127
741	2008	9	20	20/09/2008	0.74	NA	E	26	20	10.28	135	NA	NA	30	12	0.71	24.7	0	40	30	30	20	2	0	100	60	10	8	292
742	2008	9	21	21/09/2008	0.63	NA	E	26	20	10.28	135	NA	NA	30	12	0.83	25.2	0	40	30	30	0	50	2	100	30	10	8	292
743	2008	9	22	22/09/2008	0.52	Last	F	26	20	10.28	135	6.2	130	25	8	0.67	25.1	0	40	30	30	30	50	0	120	30	0	7	330
744	2008	9	25	25/09/2008	0.2	NA	F	26	25	12.85	135	9.8	130	20	10	1.1	20.6	25	40	40	40	20	20	0	200	30	10	9	425
745	2008	9	26	26/09/2008	0.12	NA	F	26	30	15.42	135	12.3	150	15	11	1.12	24.7	30	40	40	40	10	70	0	300	30	25	9	585
746	2008	9	27	27/09/2008	0.06	NA	F	26	20	10.28	135	10.3	180	15	4	0.74	21.2	30	30	40	40	20	40	0	300	30	10	9	540
747	2008	9	28	28/09/2008	0.02	NA	F	26.5	20	10.28	135	NA	NA	15	11.5	0.78	26	40	25	40	40	35	15	0	200	30	10	9	435
748	2008	9	29	29/09/2008	0	New	F	27	10	5.14	135	NA	NA	15	11.8	0.35	25.8	30	30	40	40	20	8	0	100	30	50	9	348
749	2008	10	2	2/10/2008	0.08	NA	E	26.5	20	10.28	135	9.8	130	20	11.5	0.81	18.5	100	20	35	40	15	12	0	80	40	40	9	382
750	2008	10	4	4/10/2008	0.21	NA	E	27	20	10.28	135	NA	NA	20	10.5	0.63	21.4	10	40	40	40	15	2	0	80	30	0	8	257
751	2008	10	5	5/10/2008	0.29	NA	E	27	20	10.28	135	4.6	110	25	12	0.6	24.4	5	40	30	30	10	6	0	50	50	0	8	221
752	2008	10	6	6/10/2008	0.38	NA	E	28	15	7.71	135	NA	NA	25	11.5	0.49	25.2	10	30	40	40	5	10	0	70	30	6	9	241
753	2008	10	9	9/10/2008	0.66	NA	F	27	15	7.71	157	9.3	120	30	12.5	0.6	27.8	0	30	30	30	0	100	0	200	40	20	7	450
754	2008	10	10	10/10/2008	0.75	NA	F	27	25	12.85	135	8.7	120	20	5	0.63	26.6	20	35	30	30	8	100	30	200	40	15	10	508
755	2008	10	11	11/10/2008	0.84	NA	F	27	15	7.71	135	9.3	130	20	9	0.73	19.5	20	0	40	30	30	100	30	150	50	30	9	480
756	2008	10	12	12/10/2008	0.91	NA	F	27	25	12.85	135	10.8	130	20	8	0.84	20.6	80	10	40	30	30	120	20	250	40	25	10	645
757	2008	10	13	13/10/2008	0.96	NA	F	27	25	12.85	135	9.3	110	15	10	1.01	18.8	100	30	40	25	40	10	30	250	30	20	10	575
758	2008	10	17	17/10/2008	0.93	NA	E	27	25	12.85	135	10.3	130	15	9.5	1.01	26.5	15	0	8	0	0	0	0	6	15	0	4	44
759	2008	10	18	18/10/2008	0.86	NA	E	27.5	30	15.42	135	9.3	130	20	5	1.06	20.7	0	0	3	0	0	0	0	10	0	0	2	13
760	2008	10	19	19/10/2008	0.76	NA	E	NA	30	15.42	135	NA	NA	20	NA	1.14	17.8	0	0	40	30	0	0	0	80	0	0	3	150
761	2008	10	23	23/10/2008	0.33	NA	F	27	20	10.28	135	9.3	140	20	11.5	0.93	27.3	20	25	40	40	10	2	40	300	20	0	9	497
762	2008	10	24	24/10/2008	0.23	NA	F	27	20	10.28	135	NA	NA	20	10	0.87	26.2	40	20	40	40	10	20	20	300	20	0	9	510
763	2008	10	25	25/10/2008	0.15	NA	F	27	15	7.71	135	5.7	110	20	10	0.58	25.5	20	40	40	40	10	40	40	300	10	4	10	544
764	2008	10	26	26/10/2008	0.08	NA	F	27	15	7.71	135	8.2	130	20	12.5	0.56	28.8	80	30	45	40	10	50	40	300	10	0	9	605
765	2008	10	30	30/10/2008	0.04	NA	E	27	15	7.71	135	8.2	150	15	10	0.6	27.4	3	25	40	30	15	20	0	90	7	0	8	230
766	2008	11	1	1/11/2008	0.09	NA	E	27.5	20	10.28	135	NA	NA	25	9.5	0.68	27.5	2	0	4	0	0	0	0	6	15	0	4	27
767	2008	11	2	2/11/2008	0.15	NA	E	27.5	20	10.28	135	7.2	110	20	10	0.77	28.4	0	0	2	30	0	0	0	40	40	0	4	112
768	2008	11	3	3/11/2008	0.22	NA	E	27.5	15	7.71	135	5.1	90	20	10	0.54	27.1	0	0	25	40	0	0	0	50	40	0	4	155
769	2008	11	6	6/11/2008	0.49	First	F	27.5	5	2.57	90	2.6	360	20	9.5	0.3	30.1	0	40	45	30	30	20	0	100	30	2	8	297
770	2008	11	7	7/11/2008	0.59	NA	F	28	10	5.14	25	5.1	20	20	10	0.38	25.6	1	40	45	40	30	2	10	250	20	10	10	448
771	2008	11	8	8/11/2008	0.69	NA	F	28	5	2.57	90	4.1	50	20	10.5	0.37	27.4	2	40	40	30	30	10	40	300	20	40	10	552
772	2008	11	9	9/11/2008	0.78	NA	F	28	5	2.57	135	1.5	120	25	17.3	0.33	26.9	100	20	50	40	25	10	30	300	40	70	10	685
773	2008	11	10	10/11/2008	0.86	NA	F	27.5	20	10.28	135	8.7	130	20	12.5	0.75	19.5	50	40	45	40	20	10	30	300	30	100	10	665
774	2008	11	13	13/11/2008	1	Full	F	28	20	10.28	135	7.7	130	10	9.5	0.58	28.6	70	50	40	40	10	2	0	30	20	0	8	262
775	2008	11	14	14/11/2008	0.99	NA	E	28	15	7.71	135	6.7	130	10	10	0.58	31.4	20	40	40	30	0	1	0	20	6	0	7	157
776	2008	11	15	15/11/2008	0.95	NA	E	28	15	7.71	135	6.7	130	15	5.5	0.6	28.8	0	0	3	0	0	0	0	0	0	0	1	3
777	2008	11	17	17/11/2008	0.8	NA	E	28	5	2.57	135	4.1	70	20	16	0.29	22.7	0	0	0	0	0	0	0	0	0	0	0	0
778	2008	11	20	20/11/2008	0.48	Last	F	28	10	5.14	45	3.6	20	25	13	0.34	20.4	80	30	50	30	0	0	0	120	0	0	5	310
779	2008	11	21	21/11/2008	0.38	NA	F	28	15	7.71	45	9.3	20	25	7.5	0.46	30.1	30	40	50	30	15	2	20	150	0	0	8	337
780	2008	11	22	22/11/2008	0.28	NA	F	28	25	12.85	315	NA	NA	25	13	0.73	29.4	5	40	70	40	10	2	10	220	0	4	9	401
781	2008	11	23	23/11/2008	0.19	NA	F	28.5	10	5.14	315	NA	NA	20	10.5	0.36	27.2	100	40	50	40	5	2	10	220	0	0	8	467
782	2008	11	24	24/11/2008	0.12	NA	F	29	5	2.57	45	2.1	110	20	11	0.32	24.1	100	40	70	30	10	2	10	200	10	150	10	622
783	2008	11	27	27/11/2008	0.01	NA	F	29	5	2.57	45	4.1	20	20	12.5	0.2	25.2	0	40	50	40	10	2	10	100	10	0	8	262
784	2008	11	28	28/11/2008	0	New	F	28	5	2.57	90	NA	NA	20	10.5	0.21	16.9	0	50	50	30	20	2	0	8	4	0	7	164
785	2008	11	29	29/11/2008	0.02	NA	E	28	0	0	NA	7.7	180	20	7.5	0.15	16	0	0	20	30	0	1	0	5	0	0	4	56
786	2008	11	30	30/11/2008	0.05	NA	E	28	5	2.57	90	2.6	360	20	7.8	0.23	22.2	0	0	0	0	0	0	0	0	0	0	0	0
787	2008	12	1	1/12/2008	0.1	NA	E	29	5	2.57	90	3.6	90	20	8	0.2	23.6	0	0	20	0	4	2	0	0	5	0	NA	NA
788	2008	12	4	4/12/2008	0.32	NA	E	29	15	7.71	135	8.2	150	25	19	0.65	31.9	0	0	30	0	6	4	0	3	0	60	NA	NA
789	2008	12	5	5/12/2008	0.42	NA	E	29	15	7.71	135	5.1	110	30	19	0.59	30.4	2	0	35	0	5	3	0	10	0	100	NA	NA
790	2008	12	6	6/12/2008	0.52	First	E	29.5	15	7.71	135	NA	NA	25	14	0.35	26	0	0	35	0	10	3	0	40	0	150	NA	NA
791	2008	12	8	8/12/2008	0.73	NA	E	29	10	5.14	45	4.1	20	20	10	0.28	26.7	100	0	40	0	6	3	20	90	0	100	NA	NA
792	2008	12	11	11/12/2008	0.96	NA	E	30	5	2.57	90	3.6	130	25	13	0.33	28	120	0	40	0	5	4	0	150	4	50	NA	NA
793	2008	12	12	12/12/2008	0.99	NA	E	29.5	5	2.57	90	5.1	180	30	14	0.46	23.2	120	30	40	0	20	5	0	100	5	50	NA	NA
794	2008	12	13	13/12/2008	1	Full	E	30	5	2.57	90	3.6	50	30	19	0.24	30	2	0	40	0	20	2	0	8	10	50	NA	NA
795	2008	12	14	14/12/2008	0.97	NA	E	30	20	10.28	315	9.3	360	25	13	0.5	30.5	120	40	45	0	15	4	0	2	10	10	NA	NA
796	2008	12	15	15/12/2008	0.92	NA	F	30	10	5.14	90	1.5	20	20	14	0.13	29.3	0	0	0	0	0	0	0	0	0	0	NA	NA
797	2008	12	18	18/12/2008	0.64	NA	F	30	0	0	NA	1.5	40	25	13	0.25	25.4	0	0	0	0	0	0	0	0	0	0	NA	NA
798	2008	12	19	19/12/2008	0.54	Last	E	30	0	0	NA	3.6	60	25	10.5	0.2	17.9	50	0	40	0	0	4	0	60	0	0	NA	NA
799	2009	1	8	8/01/2009	0.86	NA	F	30	5	2.57	135	5.1	150	15	11.2	0.18	20	20	10	55	10	3	3	0	0	0	0	6	101
800	2009	1	9	9/01/2009	0.94	NA	F	29	10	5.14	135	9.3	130	15	6	0.4	14.6	60	50	55	20	10	0	0	0	0	10	6	205
801	2009	1	10	10/01/2009	0.98	NA	F	29	15	7.71	135	5.1	130	20	2.5	0.31	11.6	80	0	50	30	20	1	0	0	4	10	7	195
802	2009	1	11	11/01/2009	1	Full	F	28.5	15	7.71	135	7.7	90	15	4.5	0.38	11.1	100	10	50	30	25	1	0	0	0	50	7	266
803	2009	1	15	15/01/2009	0.8	NA	E	30	5	2.57	315	4.1	50	10	7.5	0.24	24.9	0	0	0	0	0	0	0	0	0	0	0	0
804	2009	1	16	16/01/2009	0.7	NA	E	29	5	2.57	0	NA	NA	15	5	0.36	19	0	0	0	0	0	0	0	0	0	0	0	0
805	2009	1	17	17/01/2009	0.61	NA	E	31	0	0	NA	NA	NA	20	12	0.19	27.3	0	0	0	0	0	0	0	0	0	0	0	0
806	2009	1	18	18/01/2009	0.5	Last	E	30	15	7.71	135	NA	NA	15	10.5	0.33	21.1	0	0	0	0	0	0	0	0	0	0	0	0
807	2009	1	19	19/01/2009	0.41	NA	F	29.5	20	10.28	135	8.2	110	20	8	0.61	19.1	20	15	40	20	5	2	0	0	6	0	7	108
808	2009	1	22	22/01/2009	0.15	NA	F	30	5	2.57	0	NA	NA	10	8	0.12	28.4	0	0	45	30	20	3	0	0	0	0	4	98
809	2009	1	23	23/01/2009	0.09	NA	F	31	5	2.57	0	1.5	40	15	9.6	0.2	24.7	120	0	45	40	15	2	0	0	0	0	5	222
810	2009	1	24	24/01/2009	0.05	NA	F	31	5	2.57	270	2.1	20	15	5	0.29	29.1	0	0	0	0	0	0	0	0	0	0	0	0
811	2009	1	25	25/01/2009	0.01	NA	F	31	5	2.57	270	1.5	50	20	10.5	0.19	25.1	0	0	0	0	0	0	0	0	0	0	0	0
812	2009	1	26	26/01/2009	0	New	F	30	15	7.71	135	6.7	150	15	10	0.4	24.9	0	10	30	20	10	2	0	0	0	20	6	92
813	2009	1	29	29/01/2009	0.07	NA	E	29.5	15	7.71	135	NA	NA	15	8	0.71	19.9	0	0	0	25	3	0	0	0	0	0	2	28
814	2009	1	30	30/01/2009	0.13	NA	E	NA	20	10.28	135	11.8	230	5	NA	0.23	18.3	0	0	0	0	0	0	0	0	0	0	0	0
815	2009	2	5	5/02/2009	0.73	NA	F	28.5	20	10.28	370	7.7	180	5	3.5	0.54	20	0	0	40	20	6	0	0	0	0	20	4	86
816	2009	2	6	6/02/2009	0.83	NA	F	28	25	12.85	0	3.1	360	5	2.5	0.32	16.2	0	2	40	20	10	0	0	0	0	20	5	92
817	2009	2	8	8/02/2009	0.97	NA	F	29	15	7.71	0	NA	NA	5	2	0.37	19.6	0	0	2	10	10	0	0	0	0	10	4	32
818	2009	2	9	9/02/2009	1	NA	F	28	20	10.28	270	7.2	360	5	2	0.82	16.1	0	0	0	10	10	0	0	0	0	0	2	20
819	2009	2	12	12/02/2009	0.92	NA	E	29.5	5	2.57	0	5.1	360	5	8	0.24	26.5	0	0	0	0	0	0	0	0	0	0	0	0
820	2009	2	14	14/02/2009	0.77	NA	E	30	15	7.71	270	2.6	360	15	7.5	0.21	17.4	0	0	0	0	0	0	0	0	0	0	0	0
821	2009	2	15	15/02/2009	0.68	NA	E	29.5	15	7.71	270	5.1	360	20	7	0.19	24.8	0	0	0	0	0	0	0	0	0	0	0	0
822	2009	2	16	16/02/2009	0.58	NA	E	30.5	15	7.71	270	4.6	360	20	7.5	0.19	28.5	0	0	0	15	4	0	0	0	0	0	2	19
823	2009	2	19	19/02/2009	0.3	NA	F	30.5	10	5.14	0	2.1	20	20	14	0.16	28.7	120	80	40	30	2	6	0	0	5	0	7	283
824	2009	2	22	22/02/2009	0.08	NA	F	30.5	10	5.14	270	1.5	40	15	10.5	0.32	20.6	120	100	40	30	10	8	0	0	10	0	7	318
825	2009	2	27	27/02/2009	0.04	NA	E	29	15	7.71	135	9.3	150	15	7.2	0.58	22.3	0	200	0	15	5	0	0	0	0	0	3	220
826	2009	2	28	28/02/2009	0.1	NA	E	29	25	12.85	135	11.3	160	15	4	1	29.4	0	0	0	0	0	0	0	0	0	0	0	0
827	2009	3	2	2/03/2009	0.26	NA	F	29	20	10.28	135	9.8	160	15	8.5	0.72	30	0	0	0	0	0	0	0	0	0	0	0	0
828	2009	3	9	9/03/2009	0.95	NA	F	29	0	0	NA	NA	NA	10	5.2	0.22	25.7	0	0	60	20	5	0	0	0	3	0	4	88
829	2009	3	12	12/03/2009	0.99	NA	E	30	20	10.28	135	7.2	140	25	12	0.62	20.8	120	120	70	40	20	2	0	0	10	5	8	387
830	2009	3	13	13/03/2009	0.95	NA	E	30	15	7.71	135	7.7	140	15	7.2	0.48	24.7	5	0	0	0	0	0	0	0	0	0	1	5
831	2009	3	14	14/03/2009	0.9	NA	E	30	20	10.28	135	7.7	130	10	4.3	0.73	19.7	0	0	0	0	0	0	0	0	0	0	0	0
832	2009	3	15	15/03/2009	0.83	NA	E	29	20	10.28	135	9.3	130	10	4.2	0.86	23.5	0	0	0	0	0	0	0	0	0	0	0	0
833	2009	3	16	16/03/2009	0.75	NA	E	29	20	10.28	135	NA	NA	15	6	0.84	27.2	0	0	0	0	0	0	0	0	0	0	0	0
834	2009	3	19	19/03/2009	0.47	Last	F	29	30	15.42	135	9.8	180	20	NA	0.71	23.2	80	150	45	25	6	1	0	0	2	4	8	313
835	2009	3	20	20/03/2009	0.38	NA	F	29	25	12.85	135	10.8	180	15	4	0.76	NA	30	100	45	30	30	1	0	0	0	0	6	236
836	2009	3	22	22/03/2009	0.2	NA	F	28.5	20	10.28	135	10.3	160	15	8.5	0.89	NA	80	150	40	40	30	2	0	0	0	0	6	342
837	2009	3	23	23/03/2009	0.13	NA	F	28	20	10.28	135	10.3	160	15	5	0.79	26.2	100	0	50	40	30	3	0	0	0	0	5	223
838	2009	3	26	26/03/2009	0.01	NA	F	28	25	12.85	135	10.8	160	20	10	1.03	24.6	100	10	50	40	40	3	0	0	0	10	7	253
839	2009	3	28	28/03/2009	0.03	NA	F	28	25	12.85	135	10.3	150	20	10	1.02	NA	120	10	50	40	40	2	0	0	0	2	7	264
840	2009	3	29	29/03/2009	0.07	NA	E	28	25	12.85	135	9.3	160	20	9	0.74	NA	30	3	40	30	30	1	0	0	0	0	6	134
841	2009	3	30	30/03/2009	0.14	NA	E	28	15	7.71	135	7.2	130	20	9.5	0.63	25.8	0	0	0	0	0	0	0	0	0	0	0	0
842	2009	4	2	2/04/2009	0.44	NA	E	30.5	0	0	NA	NA	NA	20	12.5	0.16	26.6	0	0	60	30	20	2	0	0	5	0	5	117
843	2009	4	3	3/04/2009	0.56	First	F	29	0	0	NA	0	NA	20	13	0.15	26.5	120	60	60	50	20	4	0	0	10	0	7	324
844	2009	4	4	4/04/2009	0.67	NA	F	29	8	4.112	135	4.1	160	20	10	0.35	26.4	100	80	50	40	25	2	0	1	0	0	7	298
845	2009	4	5	5/04/2009	0.77	NA	F	28	10	5.14	135	6.2	130	25	11	0.62	23	120	60	50	40	20	2	0	0	0	0	6	292
846	2009	4	6	6/04/2009	0.86	NA	F	29	15	7.71	135	7.2	130	20	7	0.61	23.7	120	60	50	40	15	4	0	0	5	0	7	294
847	2009	4	12	12/04/2009	0.93	NA	F	28.5	20	10.28	135	NA	NA	20	10	0.88	18.7	100	40	50	50	30	3	0	0	10	0	7	283
848	2009	4	13	13/04/2009	0.88	NA	E	29	15	7.71	135	NA	NA	20	10	0.55	17.9	30	40	50	50	0	4	0	0	5	0	6	179
849	2009	4	16	16/04/2009	0.64	NA	E	29	15	7.71	135	5.1	150	20	10	0.31	18.4	10	50	50	50	20	3	0	0	10	0	7	193
850	2009	4	17	17/04/2009	0.55	Last	F	28	15	7.71	135	10.3	120	20	10	0.54	17.1	20	50	50	40	20	3	0	1	5	0	8	189
851	2009	4	18	18/04/2009	0.45	NA	F	28	15	7.71	135	6.7	140	20	11	0.63	23.2	30	50	50	50	15	1	0	1	2	0	8	199
852	2009	4	19	19/04/2009	0.36	NA	F	28.5	15	7.71	135	3.6	140	20	6	0.39	24	80	50	50	40	15	2	0	1	4	30	9	272
853	2009	4	20	20/04/2009	0.27	NA	F	29	15	7.71	135	4.6	150	20	8	0.27	21.8	80	50	50	50	20	3	0	1	4	50	9	308
854	2009	4	23	23/04/2009	0.05	NA	F	29	20	10.28	135	7.7	160	20	13	0.69	23.6	100	45	50	40	20	2	0	1	0	50	8	308
855	2009	4	24	24/04/2009	0.02	NA	F	29	20	10.28	135	NA	NA	20	12	0.63	23.2	100	40	50	40	20	4	0	0	0	50	7	304
856	2009	4	25	25/04/2009	0	New	F	28.5	10	5.14	135	5.1	130	20	11	0.36	23.5	100	40	50	50	15	3	0	0	5	120	8	383
857	2009	4	26	26/04/2009	0.01	NA	F	28.5	10	5.14	135	5.1	150	20	11	0.37	23.4	30	50	50	50	10	5	0	4	0	250	8	449
858	2009	4	27	27/04/2009	0.05	NA	E	28	15	7.71	135	9.8	150	20	5	0.87	21.9	10	20	50	50	10	3	0	0	4	100	8	247
859	2009	5	1	1/05/2009	0.41	NA	E	28	20	10.28	135	8.7	150	10	11	0.73	22.3	40	40	40	40	2	2	0	0	0	80	7	244
860	2009	5	2	2/05/2009	0.53	First	F	28	25	12.85	135	NA	NA	10	9.6	0.74	10.1	100	60	40	40	5	0	0	0	2	200	7	447
861	2009	5	3	3/05/2009	0.64	NA	F	27.5	20	10.28	135	8.7	130	10	8	0.77	15.8	100	60	40	40	4	0	0	1	0	200	7	445
862	2009	5	4	4/05/2009	0.74	NA	F	27.5	30	15.42	135	11.8	130	10	6	0.85	14.3	30	50	50	40	0	2	0	0	0	150	6	322
863	2009	5	7	7/05/2009	0.95	NA	F	27.5	25	12.85	135	NA	NA	10	10	0.65	14.7	120	60	50	40	6	4	0	3	1	150	9	434
864	2009	5	9	9/05/2009	1	Full	F	27	25	12.85	135	NA	NA	10	8	0.76	12.7	120	60	35	40	15	1	0	1	0	200	8	472
865	2009	5	10	10/05/2009	0.99	NA	F	27	25	12.85	135	NA	NA	15	4	0.75	10.9	80	40	40	40	20	3	0	1	0	200	8	424
866	2009	5	11	11/05/2009	0.96	NA	E	26.5	20	10.28	135	NA	NA	10	8.2	0.72	10.1	80	60	40	30	20	2	0	2	0	200	8	434
867	2009	5	14	14/05/2009	0.79	NA	E	26.5	20	10.28	135	8.7	160	15	9.5	0.8	18.9	0	25	20	25	20	1	0	0	0	30	6	121
868	2009	5	15	15/05/2009	0.71	NA	E	27	20	10.28	135	NA	NA	15	11	0.6	15.1	0	10	25	20	30	0	0	0	5	200	6	290
869	2009	5	16	16/05/2009	0.62	NA	E	26.5	20	10.28	135	9.3	150	15	9.2	0.79	18.7	70	60	30	30	20	0	0	0	2	40	7	252
870	2009	5	21	21/05/2009	0.15	NA	F	27	5	2.57	135	5.1	120	20	12	0.19	21.2	90	40	50	40	25	4	0	1	40	200	9	490
871	2009	5	22	22/05/2009	0.08	NA	F	27	10	5.14	135	3.1	110	20	12	0.2	21.2	120	40	50	40	25	5	0	0	20	200	8	500
872	2009	5	23	23/05/2009	0.03	NA	F	26.5	0	0	NA	NA	NA	20	11	0.1	21	120	40	60	40	25	4	0	0	30	150	8	469
873	2009	5	24	24/05/2009	0	New	F	26.5	10	5.14	135	6.2	160	20	11	0.42	20.7	30	30	60	40	10	6	0	0	15	150	8	341
874	2009	5	25	25/05/2009	0.01	NA	F	26	10	5.14	135	NA	NA	20	5	0.37	19	120	40	60	40	20	5	0	0	20	150	8	455
875	2009	5	28	28/05/2009	0.18	NA	E	26	20	10.28	135	NA	NA	15	9	0.62	16.3	0	0	0	0	0	0	0	0	30	0	1	30
876	2009	5	30	30/05/2009	0.38	NA	E	26	20	10.28	135	7.7	150	20	11.2	NA	18.9	40	50	40	30	20	0	0	0	30	0	6	210
877	2009	5	31	31/05/2009	0.49	First	F	26	20	10.28	135	NA	NA	20	9	NA	14.7	120	80	40	40	20	2	0	1	30	40	9	373
878	2009	6	1	1/06/2009	0.6	NA	F	26	25	12.85	135	9.3	120	20	7	NA	14.7	60	100	40	30	20	4	0	1	20	40	9	315
879	2009	6	4	4/06/2009	0.87	NA	F	27	20	10.28	135	7.7	160	30	14	NA	18	120	120	40	40	20	2	0	10	40	200	9	592
880	2009	6	5	5/06/2009	0.93	NA	F	27	10	5.14	135	5.1	160	30	19	NA	19.5	120	100	40	40	10	5	0	10	60	30	9	415
881	2009	6	6	6/06/2009	0.97	NA	F	27	5	2.57	135	3.1	110	25	11	NA	19.6	150	90	40	40	20	6	0	5	100	200	9	651
882	2009	6	7	7/06/2009	0.99	NA	F	27	0	0	NA	1.5	40	25	18	NA	19.3	120	60	50	40	20	4	0	3	100	30	9	427
883	2009	6	8	8/06/2009	1	Full	F	26.5	15	7.71	135	NA	NA	20	11	NA	19	25	20	40	50	15	2	0	1	100	140	9	393
884	2009	6	9	9/06/2009	0.98	NA	E	26	15	7.71	135	10.3	180	15	10	NA	18.4	5	20	30	40	10	2	0	0	80	30	8	217
885	2009	6	12	12/06/2009	0.84	NA	E	26	25	12.85	135	9.3	130	20	13.4	0.88	17.9	2	100	30	40	10	6	0	1	30	0	8	219
886	2009	6	13	13/06/2009	0.77	NA	E	26	25	12.85	135	9.3	180	25	13.5	0.55	19.1	120	80	40	30	20	5	0	1	20	0	8	316
887	2009	6	14	14/06/2009	0.68	NA	E	26	15	7.71	135	4.1	160	25	12.5	0.43	16.5	2	100	40	30	20	5	0	1	20	0	8	218
888	2009	6	15	15/06/2009	0.59	NA	F	25.5	15	7.71	135	6.2	140	20	13.5	0.35	14.7	120	100	40	40	20	5	0	3	30	20	9	378
889	2009	6	17	17/06/2009	0.38	NA	F	26	25	12.85	135	10.3	180	25	14.5	0.72	18.4	40	90	30	40	20	4	0	3	20	30	9	277
890	2009	6	18	18/06/2009	0.28	NA	F	25.5	20	10.28	135	7.2	110	25	15	0.6	12	50	90	30	40	20	4	0	3	30	40	9	307
891	2009	6	19	19/06/2009	0.19	NA	F	25.5	25	12.85	135	NA	NA	30	11	0.64	13	120	90	35	30	50	2	0	3	100	20	9	450
892	2009	6	20	20/06/2009	0.11	NA	F	26	15	7.71	135	9.8	180	30	18	0.6	17.8	120	100	40	40	20	6	0	4	60	10	9	400
893	2009	6	21	21/06/2009	0.05	NA	F	26	15	7.71	135	7.7	160	30	12	0.44	17.3	120	120	35	40	30	7	0	5	120	3	9	480
894	2009	6	22	22/06/2009	0.01	NA	F	26	15	7.71	135	9.8	180	30	12	0.61	15.7	120	100	40	40	20	6	0	4	100	10	9	440
895	2009	6	25	25/06/2009	0.08	NA	E	26	15	7.71	135	5.1	180	25	9	0.47	16	0	0	5	30	15	2	0	0	50	0	5	102
896	2009	6	26	26/06/2009	0.15	NA	E	26	0	0	NA	4.1	60	20	11.3	0.22	18.6	0	0	0	0	0	0	0	0	100	0	1	100
897	2009	6	27	27/06/2009	0.25	NA	E	26	15	7.71	45	NA	NA	25	13	0.2	18.9	3	0	10	50	0	3	0	0	100	0	5	166
898	2009	6	28	28/06/2009	0.35	NA	E	26	10	5.14	135	5.1	160	20	16	0.36	18.8	0	0	40	5	5	2	0	0	40	0	5	92
899	2009	6	29	29/06/2009	0.46	First	F	26.5	15	7.71	135	6.7	160	20	18	0.47	18.8	0	40	40	50	20	5	0	0	100	10	7	265
900	2009	7	2	2/07/2009	0.76	NA	F	26.5	0	0	NA	NA	NA	30	15.5	0.25	19	90	100	50	40	10	4	0	4	100	30	9	428
901	2009	7	3	3/07/2009	0.84	NA	F	26	20	10.28	135	9.3	130	30	15	0.69	19.3	20	100	50	40	10	4	0	4	120	15	9	363
902	2009	7	4	4/07/2009	0.9	NA	F	26	25	12.85	135	8.7	160	25	10	0.82	19.6	4	0	50	40	10	6	0	1	150	5	8	266
903	2009	7	5	5/07/2009	0.95	NA	F	26	15	7.71	135	NA	NA	20	15.3	0.4	18.9	120	0	40	40	25	6	0	1	150	20	8	402
904	2009	7	6	6/07/2009	0.98	NA	F	26	15	7.71	135	5.1	160	20	14.5	0.24	NA	100	3	50	40	30	5	0	1	150	20	9	399
905	2009	7	9	9/07/2009	0.97	NA	F	26	20	10.28	135	11.3	180	25	13.5	0.71	16.1	3	0	40	40	20	3	0	1	150	0	7	257
906	2009	7	10	10/07/2009	0.94	NA	E	26	25	12.85	135	NA	NA	25	13.5	0.83	19.5	0	70	40	40	25	3	0	0	100	30	7	308
907	2009	7	11	11/07/2009	0.88	NA	E	25.5	25	12.85	135	10.3	180	20	11.5	0.41	18.4	0	0	10	20	20	2	0	0	80	120	6	252
908	2009	7	12	12/07/2009	0.81	NA	E	25.5	20	10.28	135	5.1	230	20	12.5	0.3	13.3	0	0	0	15	20	1	0	0	30	40	5	106
909	2009	7	13	13/07/2009	0.73	NA	E	25.5	20	10.28	135	NA	NA	25	16.5	0.27	18.5	0	80	40	40	20	0	0	0	40	60	6	280
910	2009	7	16	16/07/2009	0.43	NA	F	26	20	10.28	135	7.7	140	20	13	NA	20.4	15	60	50	50	25	2	0	1	200	30	9	433
911	2009	7	17	17/07/2009	0.32	NA	F	25.5	20	10.28	135	11.8	180	20	13	0.84	20.6	100	60	60	50	20	5	0	2	150	0	8	447
912	2009	7	18	18/07/2009	0.22	NA	F	25.5	15	7.71	135	NA	NA	30	12	0.49	19	0	0	60	50	20	3	0	5	150	20	7	308
913	2009	7	19	19/07/2009	0.13	NA	F	25	20	10.28	135	7.7	160	20	10	0.66	16.3	90	80	60	50	30	5	0	7	200	200	9	722
914	2009	7	20	20/07/2009	0.06	NA	F	26	20	10.28	135	7.2	110	20	12	0.59	14.9	100	100	60	40	20	5	0	6	200	100	9	631
915	2009	7	23	23/07/2009	0.01	NA	F	26	15	7.71	135	5.1	200	20	9	0.69	17.9	70	0	30	30	10	3	0	2	120	0	7	265
916	2009	7	24	24/07/2009	0.06	NA	E	25.5	20	10.28	135	6.2	180	20	12.3	0.44	20.2	0	0	3	10	15	0	0	0	30	0	4	58
917	2009	7	25	25/07/2009	0.13	NA	E	25.5	25	12.85	135	9.8	130	25	10	0.61	12.5	0	0	0	0	2	0	0	0	80	0	2	82
918	2009	7	26	26/07/2009	0.21	NA	E	25	25	12.85	135	NA	NA	25	12	0.62	13.7	0	0	0	0	10	0	0	0	120	0	2	130
919	2009	7	27	27/07/2009	0.31	NA	E	25.5	20	10.28	135	9.3	150	25	14	0.61	19.2	0	0	0	10	15	0	0	0	120	0	3	145
920	2009	7	30	30/07/2009	0.62	NA	F	24	25	12.85	135	7.7	180	20	8	0.82	14.9	2	90	60	50	20	16	0	3	120	2	9	363
921	2009	7	31	31/07/2009	0.71	NA	F	25	30	15.42	135	11.3	150	20	11	0.82	16.4	30	60	50	50	30	4	0	3	150	4	9	381
922	2009	8	1	1/08/2009	0.79	NA	F	24	30	15.42	135	11.8	140	20	8	0.87	13.5	120	70	60	50	20	4	0	3	150	10	9	487
923	2009	8	2	2/08/2009	0.87	NA	F	24	30	15.42	135	11.3	180	20	12.3	0.8	17.3	120	70	60	50	10	2	0	3	120	0	8	435
924	2009	8	3	3/08/2009	0.92	NA	F	24	30	15.42	135	NA	NA	20	11	0.86	14.3	120	70	60	50	10	10	0	3	100	3	9	426
925	2009	8	6	6/08/2009	1	Full	F	24.5	25	12.85	135	NA	NA	20	14	0.71	16.4	60	60	45	60	25	6	0	4	100	1	9	361
926	2009	8	7	7/08/2009	0.99	NA	F	24.5	20	10.28	135	8.7	160	20	15	0.72	17.9	0	100	50	40	15	4	0	0	80	5	7	294
927	2009	8	8	8/08/2009	0.96	NA	E	24.5	20	10.28	135	9.8	150	25	14	0.79	20.5	0	50	50	40	20	2	0	0	30	40	7	232
928	2009	8	9	9/08/2009	0.91	NA	E	24.5	20	10.28	135	7.7	180	25	12	0.5	18.5	0	0	0	0	10	0	0	0	30	0	2	40
929	2009	8	10	10/08/2009	0.85	NA	E	24.5	20	10.28	135	7.2	160	25	15.5	0.49	18.9	0	0	0	0	0	0	0	0	20	0	1	20
930	2009	8	13	13/08/2009	0.58	NA	E	24	10	5.14	135	5.1	180	30	17	0.38	22.5	3	70	35	60	30	3	0	7	80	3	9	291
931	2009	8	14	14/08/2009	0.47	Last	F	25	5	2.57	45	NA	NA	30	17	0.28	22.5	10	100	40	50	30	5	0	30	150	2	9	417
932	2009	8	17	17/08/2009	0.16	NA	F	25.5	10	5.14	135	7.7	130	20	13	0.76	22.4	1	0	50	60	30	6	0	80	140	80	8	447
933	2009	8	20	20/08/2009	0	New	F	25	25	12.85	135	6.7	110	20	11	0.67	18.5	0	35	70	60	30	3	0	120	60	30	8	408
934	2009	8	21	21/08/2009	0.01	NA	F	25	15	7.71	135	3.1	110	20	13	0.49	23	0	0	10	25	4	0	0	40	70	0	5	149
935	2009	8	22	22/08/2009	0.04	NA	E	26	10	5.14	135	2.6	160	25	14	0.31	23.2	0	0	2	5	10	0	0	20	60	0	5	97
936	2009	8	23	23/08/2009	0.1	NA	E	25	15	7.71	135	5.1	130	25	16	0.48	22.5	0	0	0	0	0	0	0	0	60	0	1	60
937	2009	8	24	24/08/2009	0.18	NA	E	26	5	2.57	135	2.6	110	25	13	0.41	19	0	0	0	0	0	0	0	0	60	0	1	60
938	2009	8	27	27/08/2009	0.46	First	F	25.5	10	5.14	135	NA	NA	25	14.5	0.59	21.5	2	0	50	40	20	4	0	40	100	0	7	256
939	2009	8	28	28/08/2009	0.56	NA	F	25.5	10	5.14	135	7.2	140	25	15	0.65	23.7	0	0	60	50	20	0	0	90	120	0	5	340
940	2009	8	29	29/08/2009	0.65	NA	F	26	10	5.14	135	5.1	130	30	15	0.57	22.8	20	0	50	50	30	1	0	120	120	1	8	392
941	2009	8	30	30/08/2009	0.74	NA	F	26	10	5.14	135	NA	NA	25	15	0.46	22.4	20	120	50	40	30	2	0	150	100	2	9	514
942	2009	8	31	31/08/2009	0.82	NA	F	26	0	0	NA	3.1	110	25	16	0.3	24.2	30	120	50	50	20	125	0	160	140	1	9	696
943	2009	9	3	3/09/2009	0.98	NA	F	26	20	10.28	135	7.7	110	20	15	0.75	15.3	1	0	50	50	25	1	0	150	120	40	8	437
944	2009	9	4	4/09/2009	1	NA	F	26	20	10.28	135	NA	NA	15	13.5	0.85	17.3	2	20	50	50	25	12	0	200	120	100	9	579
945	2009	9	5	5/09/2009	1	Full	F	26	5	2.57	135	NA	NA	20	12	0.46	24.3	0	0	50	40	15	10	0	200	40	1	7	356
946	2009	9	6	6/09/2009	0.98	NA	F	27	5	2.57	135	NA	NA	25	17.5	0.25	24.6	90	0	30	50	10	3	0	140	30	0	7	353
947	2009	9	7	7/09/2009	0.94	NA	E	26.5	10	5.14	45	NA	NA	25	14	0.27	24.1	0	0	5	30	10	0	0	90	20	0	5	155
948	2009	9	10	10/09/2009	0.72	NA	E	26.5	15	7.71	135	6.2	110	25	14	0.51	21	0	0	0	0	0	0	0	5	0	0	1	5
949	2009	9	11	11/09/2009	0.61	NA	E	26	15	7.71	135	7.7	140	25	7	0.61	25.6	2	0	0	30	15	1	0	120	40	0	6	208
950	2009	9	12	12/09/2009	0.5	Last	F	26	25	12.85	135	NA	NA	20	9	1.07	21.5	1	15	40	50	15	5	0	200	90	0	8	416
951	2009	9	14	14/09/2009	0.28	NA	F	26	15	7.71	135	NA	NA	20	14	0.63	17.9	100	30	50	50	30	4	0	200	50	1	9	515
952	2009	9	17	17/09/2009	0.04	NA	F	26	20	10.28	135	9.3	130	20	15.5	0.74	24.2	20	15	40	50	30	30	0	200	40	120	9	545
953	2009	9	18	18/09/2009	0.01	NA	F	26	20	10.28	135	6.7	140	20	14	0.8	17.8	80	20	50	50	30	2	0	200	80	150	9	662
954	2009	9	19	19/09/2009	0	New	F	26	15	7.71	135	5.1	140	20	13	0.6	24.3	80	40	60	50	25	3	0	90	80	0	8	428
955	2009	9	20	20/09/2009	0.02	NA	E	25	15	7.71	135	NA	NA	20	15	0.47	26.7	0	0	0	15	10	0	0	70	20	0	4	115
956	2009	9	21	21/09/2009	0.07	NA	E	25	15	7.71	135	NA	NA	20	14	0.42	26.3	0	0	0	10	15	0	0	20	40	0	4	85
957	2009	9	24	24/09/2009	0.3	NA	E	26	25	12.85	135	9.3	150	20	12	NA	26.2	0	0	0	5	0	0	0	15	30	0	3	50
958	2009	9	25	25/09/2009	0.39	NA	E	26	15	7.71	135	5.1	130	20	17	NA	26.7	0	0	50	40	10	0	0	120	50	0	5	270
959	2009	9	26	26/09/2009	0.49	First	F	26	15	7.71	135	4.1	110	20	12	NA	26.3	0	0	60	50	25	2	0	200	50	40	7	427
960	2009	9	27	27/09/2009	0.58	NA	F	26	15	7.71	135	6.7	110	15	13	NA	26.1	20	0	60	50	20	3	0	180	40	0	7	373
961	2009	9	28	28/09/2009	0.68	NA	F	26	15	7.71	135	NA	NA	20	14	NA	25.9	30	10	60	50	30	2	0	200	30	50	9	462
962	2009	10	1	1/10/2009	0.9	NA	F	26.5	20	10.28	135	NA	NA	20	17	NA	26.7	60	3	60	50	30	0	10	250	40	60	9	563
963	2009	10	2	2/10/2009	0.95	NA	F	26.5	15	7.71	135	NA	NA	20	14.5	NA	26.7	100	2	60	50	30	0	10	250	30	100	9	632
964	2009	10	3	3/10/2009	0.98	NA	F	26.5	0	0	NA	NA	NA	20	12	NA	25.2	60	0	50	50	30	5	10	220	25	90	9	540
965	2009	10	4	4/10/2009	1	Full	F	26.5	10	5.14	135	2.6	140	20	12	NA	19.4	80	20	50	50	25	2	10	200	30	120	10	587
966	2009	10	5	5/10/2009	0.99	NA	F	26	15	7.71	135	7.7	140	20	8.5	NA	28.1	60	20	50	50	30	5	0	200	10	90	9	515
967	2009	10	6	6/10/2009	0.96	NA	E	26	15	7.71	135	NA	NA	20	9	NA	28	0	0	40	50	20	3	0	150	10	50	7	323
968	2009	10	9	9/10/2009	0.75	NA	E	27	20	10.28	135	NA	NA	25	8	NA	23.7	0	0	35	50	15	1	0	90	10	0	6	201
969	2009	10	10	10/10/2009	0.65	NA	F	26.5	25	12.85	135	NA	NA	20	12.5	NA	15.7	10	20	35	60	20	1	0	120	10	0	8	276
970	2009	10	11	11/10/2009	0.53	Last	F	26	25	12.85	135	8.2	110	30	12	NA	19.1	5	50	40	60	25	5	0	150	10	0	8	345
971	2009	10	12	12/10/2009	0.42	NA	F	27	5	2.57	135	2.6	90	30	12	0.41	28.3	0	20	40	30	10	1	0	100	4	0	7	205
972	2009	10	13	13/10/2009	0.31	NA	F	27	0	0	135	1	20	30	13.5	0.3	29.1	10	30	40	50	10	2	20	150	5	10	10	327
973	2009	10	16	16/10/2009	0.06	NA	F	27	5	2.57	135	1.5	40	20	10.5	0.16	29.1	20	0	40	40	20	2	20	200	5	5	9	352
974	2009	10	17	17/10/2009	0.02	NA	F	NA	5	2.57	135	NA	NA	20	NA	0.38	29.2	90	0	40	40	30	2	20	200	10	50	9	482
975	2009	10	18	18/10/2009	0	New	F	27	20	10.28	135	8.7	110	20	11	0.89	25.4	100	0	40	60	30	2	20	200	10	100	9	562
976	2009	11	1	1/11/2009	0.96	NA	F	27	25	12.85	135	9.8	110	15	11	0.87	23	4	30	40	40	30	4	0	40	0	80	8	268
977	2009	11	2	2/11/2009	0.99	NA	F	27	25	12.85	135	8.7	110	20	12.3	0.89	23.8	4	100	40	40	30	2	5	40	0	20	9	281
978	2009	11	5	5/11/2009	0.93	NA	E	26.5	20	10.28	135	2.6	160	20	10.5	0.62	26.3	0	0	2	0	15	0	0	0	0	0	2	17
979	2009	11	6	6/11/2009	0.87	NA	E	27	20	10.28	135	NA	NA	20	9.5	0.87	19.9	0	0	0	0	0	0	0	0	0	0	0	0
980	2009	11	7	7/11/2009	0.78	NA	E	27	20	10.28	135	NA	NA	20	15.5	0.76	24.4	0	0	0	0	0	0	0	0	0	0	0	0
981	2009	11	8	8/11/2009	0.68	NA	E	27	30	15.42	135	NA	NA	20	9	1.05	14.1	0	0	4	30	15	3	0	60	1	0	6	113
982	2009	11	9	9/11/2009	0.57	NA	E	27	20	10.28	135	NA	NA	20	11	0.75	23.5	0	0	4	25	10	3	0	90	0	0	5	132
983	2009	11	12	12/11/2009	0.24	NA	F	26.5	25	12.85	135	10.3	110	25	10.5	0.61	NA	0	20	40	20	25	2	40	300	0	0	7	447
984	2009	11	13	13/11/2009	0.15	NA	F	26.5	20	10.28	135	7.7	110	25	11	0.78	25.9	80	80	40	40	30	2	30	250	2	0	9	554
985	2009	11	14	14/11/2009	0.08	NA	F	27	20	10.28	135	8.7	140	15	12	0.72	30.9	11	30	50	40	25	2	5	150	1	90	10	404
986	2009	11	15	15/11/2009	0.03	NA	F	28	15	7.71	135	NA	NA	NA	9.5	0.54	31.1	20	20	50	70	30	5	0	40	2	100	9	337
987	2009	11	16	16/11/2009	0.01	NA	F	27	15	7.71	135	NA	NA	15	10.5	0.57	NA	10	10	40	40	10	3	0	10	0	0	7	123
988	2009	11	19	19/11/2009	0.1	NA	E	27.5	10	5.14	135	4.1	110	20	10.5	0.33	NA	0	0	0	0	0	0	0	0	0	0	0	0
989	2009	11	20	20/11/2009	0.17	NA	E	28	15	7.71	135	5.1	110	25	11	0.52	NA	0	0	3	0	15	0	0	0	0	0	2	18
990	2009	11	21	21/11/2009	0.25	NA	E	27.5	15	7.71	135	3.6	110	25	12	0.4	NA	0	0	0	0	10	0	0	0	0	0	1	10
991	2009	11	22	22/11/2009	0.33	NA	E	27.5	10	5.14	135	5.1	90	30	9.5	0.51	NA	0	0	5	20	15	0	0	0	0	0	3	40
992	2009	11	27	27/11/2009	0.71	NA	F	28	15	7.71	135	NA	NA	30	10	0.52	NA	10	30	50	40	20	5	0	120	0	90	8	365
993	2009	12	10	10/12/2009	0.38	NA	F	28	10	5.14	135	6.7	90	25	12	0.29	20.1	10	0	60	50	0	4	0	100	0	10	6	234
994	2009	12	11	11/12/2009	0.28	NA	F	28.5	10	5.14	135	4.1	70	20	14	0.28	24.1	10	0	60	50	0	5	0	140	0	0	5	265
995	2009	12	13	13/12/2009	0.12	NA	F	28	15	7.71	135	6.2	140	25	10.5	0.75	26.6	0	0	50	40	0	2	0	200	0	0	4	292
996	2009	12	14	14/12/2009	0.06	NA	F	28	15	7.71	135	6.2	NA	20	12	0.62	29	20	30	60	50	20	2	20	200	0	20	9	422
997	2009	12	17	17/12/2009	0	NA	E	28.5	20	10.28	135	4.6	140	15	11.5	0.61	27.7	0	0	0	0	0	0	0	0	0	0	0	0
998	2009	12	18	18/12/2009	0.02	NA	E	28	10	5.14	135	5.1	110	10	10	0.37	23.3	0	0	0	0	0	0	0	0	0	0	0	0
999	2009	12	19	19/12/2009	0.06	NA	E	29	0	0	NA	1.5	110	NA	12	0.29	29	0	0	0	0	3	0	0	0	0	0	1	3
1000	2009	12	20	20/12/2009	0.11	NA	E	29	0	0	NA	1.5	110	NA	11	0.2	24.2	0	0	0	0	0	0	0	0	0	0	0	0
1001	2009	12	21	21/12/2009	0.18	NA	E	29	0	0	NA	2.6	20	15	11.5	0.22	31.4	0	0	0	0	0	0	0	0	0	0	0	0
1002	2009	12	25	25/12/2009	0.54	First	F	29.5	0	0	NA	5.1	70	20	15	0.21	27.8	0	0	0	0	0	0	0	0	0	0	0	0
1003	2009	12	26	26/12/2009	0.64	NA	F	29.5	5	2.57	0	2.6	110	20	16	0.2	19.5	0	0	20	0	15	0	0	0	0	0	2	35
1004	2009	12	27	27/12/2009	0.73	NA	F	31	10	5.14	135	4.1	130	20	13	0.19	22.6	100	100	50	50	20	3	0	2	0	0	7	325
1005	2009	12	28	28/12/2009	0.82	NA	F	29.5	10	5.14	90	NA	NA	20	13	0.36	28	100	80	50	50	10	2	10	0	2	5	9	309
1006	2010	1	2	2/01/2010	0.98	NA	E	30	5	2.57	135	3.1	70	20	NA	0.37	21.8	0	0	0	0	15	0	0	0	0	0	1	15
1007	2010	1	3	3/01/2010	0.92	NA	E	30	10	5.14	90	3.6	90	20	NA	0.43	27	0	0	0	0	0	0	0	0	0	0	0	0
1008	2010	1	4	4/01/2010	0.85	NA	E	30	10	5.14	135	NA	NA	20	15	0.46	25.2	0	0	0	0	0	0	0	0	0	0	0	0
1009	2010	1	7	7/01/2010	0.54	Last	F	30	0	0	NA	5.1	90	30	15	0.39	24.7	50	70	50	50	20	4	0	2	0	0	7	246
1010	2010	1	8	8/01/2010	0.43	NA	F	30	5	2.57	135	3.1	140	25	12	0.36	24.2	50	90	50	50	25	4	0	0	6	0	7	275
1011	2010	1	9	9/01/2010	0.33	NA	F	29.5	15	7.71	135	7.2	100	25	12.5	0.46	19	100	120	50	50	10	3	0	0	1	0	7	334
1012	2010	1	10	10/01/2010	0.24	NA	F	29	25	12.85	135	10.3	70	25	10	0.76	23.2	100	120	50	60	20	4	0	2	0	150	8	506
1013	2010	1	11	11/01/2010	0.16	NA	F	29	25	12.85	135	NA	NA	20	12	0.81	26.1	100	120	60	60	10	6	0	10	0	0	7	366
1014	2010	1	14	14/01/2010	0.01	NA	F	30	20	10.28	135	7.7	150	20	10.5	0.64	29.5	15	80	60	30	20	5	0	2	0	70	8	282
1015	2010	1	15	15/01/2010	0	New	F	30	15	7.71	135	7.7	150	25	19	0.49	29.1	130	100	60	50	30	2	10	0	2	10	9	394
1016	2010	1	16	16/01/2010	0.01	NA	F	30	20	10.28	135	12.9	160	10	8	0.67	25	2	80	50	30	30	1	0	0	0	0	6	193
1017	2010	1	17	17/01/2010	0.03	NA	E	30	10	5.14	135	2.6	120	20	10.5	0.25	21.3	0	0	0	0	20	0	0	0	0	0	1	20
1018	2010	1	18	18/01/2010	0.07	NA	E	30	10	5.14	45	NA	NA	20	11.5	0.21	27.1	0	0	0	0	0	0	0	0	0	0	0	0
1019	2010	1	21	21/01/2010	0.27	NA	E	29	25	12.85	135	NA	NA	20	13	0.97	19.3	0	0	0	0	0	0	0	0	0	0	0	0
1020	2010	1	28	28/01/2010	0.93	NA	F	29	5	2.57	135	1.5	130	15	10	0.32	18.5	50	10	60	40	30	1	0	0	0	0	6	191
1021	2010	1	29	29/01/2010	0.98	NA	F	28.5	0	0	NA	0	NA	15	8	0.18	12.4	100	50	60	50	30	2	0	0	1	0	7	293
1022	2010	2	1	1/02/2010	0.95	NA	E	29.5	20	10.28	315	NA	NA	15	7	0.39	27.8	0	0	0	0	5	0	0	0	0	0	1	5
1023	2010	2	4	4/02/2010	0.7	NA	E	30	15	7.71	315	4.6	360	20	9.5	NA	30.1	0	0	0	0	10	0	0	0	0	0	1	10
1024	2010	2	5	5/02/2010	0.6	NA	E	30	10	5.14	315	5.1	50	20	11.5	0.19	30.4	0	0	0	0	20	0	0	0	0	0	1	20
1025	2010	2	7	7/02/2010	0.39	NA	F	30.5	5	2.57	135	5.1	90	20	7	0.4	29.5	0	80	50	40	20	3	0	0	0	0	5	193
1026	2010	2	8	8/02/2010	0.3	NA	F	29	5	2.57	135	NA	NA	20	12	0.14	23	80	100	50	50	10	2	0	0	0	0	6	292
1027	2010	2	11	11/02/2010	0.08	NA	F	30.5	10	5.14	135	5.1	110	15	13.5	0.27	28.9	20	120	60	20	15	4	0	0	2	0	7	241
1028	2010	2	12	12/02/2010	0.04	NA	F	30	10	5.14	135	7.7	140	15	NA	0.51	28.1	0	150	100	25	15	5	0	0	2	0	6	297
1029	2010	2	13	13/02/2010	0.01	NA	F	NA	15	7.71	135	8.2	130	15	13	0.8	26.9	0	80	100	40	10	5	0	0	0	0	5	235
1030	2010	2	14	14/02/2010	0	New	F	NA	5	2.57	45	4.1	360	20	10	0.23	24.1	4	0	120	40	5	5	0	0	2	0	6	176
1031	2010	2	15	15/02/2010	0.01	NA	F	NA	10	5.14	315	NA	NA	20	12	0.18	28.1	0	100	150	20	10	3	0	0	1	250	7	534
1032	2010	2	18	18/02/2010	0.14	NA	E	30.5	10	5.14	315	3.6	60	20	9	0.13	22.1	0	0	0	0	0	0	0	0	0	0	0	0
1033	2010	2	19	19/02/2010	0.22	NA	E	30	15	7.71	225	5.1	160	20	9	0.36	20.5	0	0	0	0	12	0	0	0	0	0	1	12
1034	2010	2	20	20/02/2010	0.3	NA	E	30	20	10.28	135	7.7	110	20	9	0.72	19.9	60	30	50	40	20	3	0	0	0	0	6	203
1035	2010	2	21	21/02/2010	0.4	NA	E	30	20	10.28	135	9.3	160	20	8	0.75	27.6	100	80	20	10	20	0	0	0	0	0	5	230
1036	2010	2	22	22/02/2010	0.51	First	F	30	20	10.28	135	NA	NA	20	6	0.36	16.1	100	100	50	20	10	3	0	0	0	0	6	283
1037	2010	2	25	25/02/2010	0.82	NA	F	30	15	7.71	135	6.7	120	20	8.5	0.38	27.3	100	30	50	40	20	4	0	0	0	60	7	304
1038	2010	2	26	26/02/2010	0.9	NA	F	30	20	10.28	135	0	NA	20	8.5	0.49	17.1	80	10	50	30	30	3	0	0	0	300	7	503
1039	2010	2	27	27/02/2010	0.96	NA	F	30	5	2.57	0	5.1	90	20	10	0.37	21.4	80	100	50	40	30	1	0	0	0	100	7	401
1040	2010	3	1	1/03/2010	1	Full	E	30	10	5.14	315	NA	NA	20	8.5	0.27	27	0	0	0	0	0	0	0	0	0	0	NA	NA
1041	2010	3	4	4/03/2010	0.84	NA	E	30	10	5.14	315	5.1	360	20	10	0.26	28.4	0	0	0	0	0	0	0	0	0	0	NA	NA
1042	2010	3	5	5/03/2010	0.76	NA	E	31	10	5.14	315	4.1	90	20	13	0.19	28.9	0	0	0	0	0	0	0	0	0	0	NA	NA
1043	2010	3	6	6/03/2010	0.66	NA	E	31.5	0	0	NA	4.1	90	25	15	0.2	27.6	0	0	0	0	0	0	0	0	0	0	NA	NA
1044	2010	3	7	7/03/2010	0.56	NA	E	31	0	0	NA	1.5	60	30	14	0.15	26.9	100	120	50	50	0	3	0	0	10	0	NA	NA
1045	2010	3	8	8/03/2010	0.46	Last	F	31.5	0	0	NA	NA	NA	20	20	0.09	29	0	0	50	50	0	2	0	0	5	0	NA	NA
1046	2010	3	11	11/03/2010	0.19	NA	F	30	20	10.28	135	9.3	130	20	13	0.77	24.7	80	120	50	40	0	2	0	0	0	0	NA	NA
1047	2010	3	13	13/03/2010	0.07	NA	F	30	30	15.42	135	11.8	160	20	8	1.05	23.2	100	4	50	50	0	4	0	0	0	0	NA	NA
1048	2010	3	14	14/03/2010	0.03	NA	F	30	35	17.99	135	13.9	160	15	NA	1.04	22.7	100	120	50	50	0	4	0	0	0	0	NA	NA
1049	2010	3	21	21/03/2010	0.26	NA	E	29	20	10.28	315	7.7	20	20	5.5	0.32	25.2	0	0	2	1	0	0	0	0	0	0	2	3
1050	2010	3	22	22/03/2010	0.35	NA	E	29	15	7.71	135	NA	NA	10	6	0.39	19.4	0	0	0	0	10	0	0	0	0	0	1	10
1051	2010	3	25	25/03/2010	0.68	NA	F	29	25	12.85	135	12.3	140	25	9	1.1	16.3	100	0	30	40	20	6	0	0	4	40	7	240
1052	2010	3	26	26/03/2010	0.78	NA	F	28.5	25	12.85	135	10.3	150	15	9	1.04	13.2	100	0	50	40	25	5	0	0	4	10	7	234
1053	2010	3	27	27/03/2010	0.87	NA	F	29	20	10.28	135	10.3	130	10	9	0.85	14.4	100	0	50	40	25	5	0	0	5	50	7	275
1054	2010	3	29	29/03/2010	0.98	NA	F	29	20	10.28	135	NA	NA	15	8	0.87	16.1	80	0	50	50	20	5	0	0	0	20	6	225
1055	2010	4	1	1/04/2010	0.95	NA	E	28	10	5.14	135	6.7	110	15	6	0.6	12.3	0	0	4	10	10	0	0	0	0	0	3	24
1056	2010	4	2	2/04/2010	0.89	NA	E	28	10	5.14	135	5.1	150	15	8	0.41	12.1	0	0	0	4	15	2	0	0	0	5	4	26
1057	2010	4	3	3/04/2010	0.81	NA	E	28	10	5.14	90	9.3	90	10	6	0.47	11.8	0	0	3	15	0	0	0	0	0	0	2	18
1058	2010	4	4	4/04/2010	0.72	NA	E	28	15	7.71	135	7.7	110	20	9.5	0.62	12.3	100	0	40	10	0	1	0	0	0	0	4	151
1059	2010	4	5	5/04/2010	0.63	NA	E	28	15	7.71	135	NA	NA	15	6.5	0.37	16.5	100	5	50	30	15	4	0	0	5	80	8	289
1060	2010	4	8	8/04/2010	0.34	NA	F	28	20	10.28	135	6.2	130	20	8	0.66	16.4	70	15	50	40	10	4	0	2	0	0	7	191
1061	2010	4	9	9/04/2010	0.26	NA	F	29.5	10	5.14	135	4.1	150	15	10	0.52	24.9	70	10	60	30	20	3	0	0	0	0	6	193
1062	2010	4	10	10/04/2010	0.18	NA	F	28	10	5.14	135	4.6	110	15	8	0.38	24.2	100	10	60	40	15	2	0	0	0	150	7	377
1063	2010	4	11	11/04/2010	0.11	NA	F	28	10	5.14	135	2.1	130	15	7	0.27	25	100	5	60	40	20	3	0	0	0	200	7	428
1064	2010	4	12	12/04/2010	0.06	NA	F	29	5	2.57	135	NA	NA	20	11	0.22	23.7	100	10	60	40	10	4	0	0	5	200	8	429
1065	2010	4	15	15/04/2010	0.01	New	F	28	20	10.28	135	NA	NA	20	8.5	0.66	18.1	100	70	50	50	10	2	0	0	4	0	7	286
1066	2010	4	16	16/04/2010	0.03	NA	E	28	20	10.28	135	NA	NA	20	10.5	0.59	18.5	80	2	40	40	1	2	0	0	3	1	8	169
1067	2010	4	17	17/04/2010	0.07	NA	E	28	20	10.28	135	NA	NA	20	8	0.62	21.6	100	2	40	40	2	4	0	0	0	100	7	288
1068	2010	4	18	18/04/2010	0.14	NA	E	NA	20	10.28	135	5.1	160	20	NA	0.56	17.3	100	10	40	40	5	5	0	0	0	0	6	200
1069	2010	4	19	19/04/2010	0.22	NA	E	28	20	10.28	135	NA	NA	15	8	0.93	11.6	100	40	30	40	25	3	0	0	0	0	6	238
1070	2010	4	22	22/04/2010	0.54	First	F	28	20	10.28	135	7.7	180	15	9.5	0.71	17.9	100	40	30	40	10	80	0	0	0	2	7	302
1071	2010	4	23	23/04/2010	0.65	NA	F	28	25	12.85	135	5.1	160	5	9	0.82	16.6	150	4	20	40	20	4	0	0	0	2	7	240
1072	2010	4	24	24/04/2010	0.76	NA	F	28	15	7.71	135	4.1	130	15	6.5	0.38	14.4	150	2	40	40	25	3	0	0	0	50	7	310
1073	2010	4	25	25/04/2010	0.85	NA	F	28	20	10.28	135	7.7	150	10	7	0.46	14.9	120	15	40	40	20	2	0	0	0	0	6	237
1074	2010	4	26	26/04/2010	0.92	NA	F	28	20	10.28	135	NA	140	15	8	0.69	18.3	120	3	40	40	15	4	0	0	1	0	7	223
1075	2010	4	29	29/04/2010	0.99	NA	F	28	20	10.28	135	10.3	140	20	6	0.79	19.6	150	2	40	30	20	3	0	0	0	0	6	245
1076	2010	5	3	3/05/2010	0.78	NA	E	28	25	12.85	135	NA	NA	15	9.5	0.76	17.7	0	0	0	0	20	1	0	0	0	0	2	21
1077	2010	5	4	4/05/2010	0.7	NA	E	28	20	10.28	135	NA	NA	15	10	0.79	14.6	100	0	30	30	20	2	0	0	0	100	6	282
1078	2010	5	5	5/05/2010	0.6	NA	E	28	20	10.28	135	NA	NA	15	10.5	0.61	20.4	120	15	40	40	30	3	0	0	0	0	6	248
1079	2010	5	6	6/05/2010	0.51	Last	F	28	20	10.28	135	10.3	140	15	11	0.79	21.9	150	20	40	40	20	3	0	2	0	0	7	275
1080	2010	5	7	7/05/2010	0.42	NA	F	28	20	10.28	135	10.8	140	15	14.5	0.8	22.1	100	30	30	40	30	3	0	2	0	1	8	236
1081	2010	5	10	10/05/2010	0.16	NA	F	28	20	10.28	135	NA	NA	15	12	0.66	19.1	120	10	50	40	20	3	0	2	0	1	8	246
1082	2010	5	11	11/05/2010	0.1	NA	F	28	20	10.28	135	8.2	180	20	10	0.55	20.7	120	0	50	40	15	1	0	1	40	0	7	267
1083	2010	5	12	12/05/2010	0.04	NA	F	27.5	20	10.28	135	NA	NA	20	12	0.76	18.1	150	20	50	40	30	4	0	1	40	1	9	336
1084	2010	5	13	13/05/2010	0.01	NA	F	27.5	20	10.28	135	9.3	130	25	14	0.7	18.4	120	50	50	50	20	4	0	2	40	20	9	356
1085	2010	5	14	14/05/2010	0	New	F	27.5	20	10.28	135	7.7	140	20	10	0.62	15.9	150	50	50	50	30	5	0	2	60	0	8	397
1086	2010	5	15	15/05/2010	0.01	NA	F	27.5	20	10.28	135	8.7	150	20	14	0.63	19.7	100	20	40	40	30	4	0	1	40	120	9	395
1087	2010	5	18	18/05/2010	0.19	NA	E	26.5	20	10.28	135	10.3	150	25	9	0.75	18.1	0	10	10	25	30	0	0	0	10	0	5	85
1088	2010	5	19	19/05/2010	0.29	NA	E	27	20	10.28	135	NA	NA	20	13	0.61	15.6	0	0	5	10	10	0	0	0	5	30	5	60
1089	2010	5	20	20/05/2010	0.4	NA	E	27	20	10.28	135	NA	NA	20	14	0.53	18.6	0	0	5	15	20	1	0	0	30	40	6	111
1090	2010	5	22	22/05/2010	0.63	NA	F	27	20	10.28	135	8.7	150	30	15	0.51	20.2	160	60	30	30	30	1	0	1	30	0	8	342
1091	2010	5	25	25/05/2010	0.9	NA	F	28	0	0	NA	NA	NA	20	14	0.21	19.9	150	8	50	50	30	2	0	1	20	200	9	511
1092	2010	5	26	26/05/2010	0.96	NA	F	NA	5	2.57	315	NA	NA	20	12	0.24	19.1	150	5	50	50	30	4	0	1	20	200	9	510
1093	2010	5	27	27/05/2010	0.99	NA	F	NA	15	7.71	135	6.7	130	20	NA	0.69	16.9	150	15	60	60	30	4	0	1	10	150	9	480
1094	2010	5	28	28/05/2010	1	Full	F	27.5	10	5.14	135	4.1	180	20	14	0.27	17.9	160	6	70	50	30	4	0	0	50	100	8	470
1095	2010	5	29	29/05/2010	0.99	NA	E	27.5	5	2.57	135	3.1	20	20	12	0.19	17.6	50	5	50	50	30	4	0	0	50	150	8	389
1096	2010	6	1	1/06/2010	0.84	NA	E	27.5	15	7.71	135	NA	NA	20	9	NA	19.4	0	0	0	0	0	0	0	0	5	0	1	5
1097	2010	6	2	2/06/2010	0.76	NA	E	28	10	5.14	135	NA	NA	30	20	0.28	15.9	0	0	2	12	10	0	0	0	10	0	4	34
1098	2010	6	3	3/06/2010	0.67	NA	E	28	5	2.57	135	3.1	130	30	19	0.23	13.5	0	0	15	15	20	3	0	0	10	0	5	63
1099	2010	6	4	4/06/2010	0.58	NA	E	28	15	7.71	135	8.7	130	20	16	0.64	18.7	0	0	0	0	0	0	0	0	5	0	1	5
1100	2010	6	8	8/06/2010	0.21	NA	F	27.5	15	7.71	135	6.2	160	20	17	0.46	17.6	100	10	50	40	20	2	0	7	20	0	8	249
1101	2010	6	10	10/06/2010	0.07	NA	F	27	15	7.71	135	8.7	160	20	13	0.57	18.9	110	15	50	50	30	4	0	2	30	10	9	301
1102	2010	6	11	11/06/2010	0.03	NA	F	27	20	10.28	135	7.2	150	20	11	0.52	14.4	100	40	40	50	35	5	0	2	40	0	8	312
1103	2010	6	12	12/06/2010	0	New	F	26.5	25	12.85	135	10.8	150	20	11	NA	18.8	100	50	40	50	30	5	0	2	20	0	8	297
1104	2010	6	13	13/06/2010	0.01	NA	F	26.5	25	12.85	135	10.8	150	20	12	0.79	18.4	100	50	40	40	20	3	0	2	20	0	8	275
1105	2010	6	15	15/06/2010	0.09	NA	E	26	30	15.42	135	NA	NA	15	7	0.88	16	0	0	3	10	20	0	0	0	5	0	4	38
1106	2010	6	16	16/06/2010	0.17	NA	E	26	30	15.42	135	NA	NA	15	7	0.8	15	0	0	0	0	15	0	0	0	10	0	2	25
1107	2010	6	17	17/06/2010	0.27	NA	E	26.5	25	12.85	135	10.8	160	15	9	0.67	18.8	0	0	0	0	0	0	0	0	15	0	1	15
1108	2010	6	18	18/06/2010	0.38	NA	E	26.5	18	9.252	135	5.1	180	20	11	0.43	18	0	0	0	0	0	1	0	0	25	0	2	26
1109	2010	6	19	19/06/2010	0.49	First	F	26.5	20	10.28	135	8.7	150	20	13.5	0.43	18.7	100	15	40	50	20	4	0	1	60	50	9	340
1110	2010	6	22	22/06/2010	0.8	NA	F	25.5	30	15.42	135	NA	NA	15	7.5	0.95	13.6	100	30	30	50	30	4	0	0	40	50	8	334
1111	2010	6	23	23/06/2010	0.88	NA	F	25.5	30	15.42	135	NA	NA	15	8.5	0.94	12.7	120	40	50	50	30	5	0	1	40	0	8	336
1112	2010	6	24	24/06/2010	0.94	NA	F	26	25	12.85	135	9.8	160	10	13	0.64	15.4	200	40	50	50	25	6	0	2	40	0	8	413
1113	2010	6	25	25/06/2010	0.98	NA	F	26	20	10.28	135	9.3	180	15	10.5	0.5	17.2	200	50	50	50	20	4	0	2	20	10	9	406
1114	2010	6	26	26/06/2010	1	Full	F	26	25	12.85	135	9.3	130	15	10	0.74	11.9	200	70	50	50	25	4	0	5	30	50	9	484
1115	2010	6	29	29/06/2010	0.97	NA	E	25.5	15	7.71	135	6.2	180	15	10.5	0.64	16.5	0	0	10	15	20	1	0	0	5	100	6	151
1116	2010	6	30	30/06/2010	0.94	NA	E	26	20	10.28	135	NA	NA	25	12	0.66	16	5	0	20	20	20	3	0	0	10	3	7	81
1117	2010	7	1	1/07/2010	0.81	NA	E	26	20	10.28	135	9.8	160	25	12	0.63	18	0	0	10	20	20	1	0	0	20	0	5	71
1118	2010	7	2	2/07/2010	0.73	NA	E	26	25	12.85	135	7.7	150	25	12	0.6	11.5	0	40	40	30	30	3	0	1	20	0	7	164
1119	2010	7	6	6/07/2010	0.36	NA	F	25.5	20	10.28	135	6.7	110	20	8.5	0.6	16	20	100	40	30	30	4	0	4	40	200	9	468
1120	2010	7	27	27/07/2010	0.99	Full	F	26	20	10.28	135	7.7	130	25	9	0.67	15.5	100	60	50	40	30	3	0	2	30	200	9	515
1121	2010	7	28	28/07/2010	0.96	NA	F	26	25	12.85	135	NA	NA	20	7	0.74	18.5	120	80	50	35	25	5	0	3	20	100	9	438
1122	2010	7	29	29/07/2010	0.92	NA	E	26	20	10.28	135	7.7	130	25	12	0.64	17.5	150	60	50	40	20	4	0	2	40	0	8	366
1123	2010	7	30	30/07/2010	0.86	NA	E	26	20	10.28	135	7.7	130	25	12	0.71	17.2	100	80	25	40	20	3	0	7	60	15	9	350
1124	2010	7	31	31/07/2010	0.79	NA	E	26	18	9.252	135	7.7	130	30	13	0.62	15.9	120	60	10	30	20	4	0	5	70	10	9	329
1125	2010	8	3	3/08/2010	0.51	Last	F	26	30	15.42	135	11.3	160	25	13	0.98	20.3	120	50	40	30	30	3	0	15	150	30	9	468
1126	2010	8	4	4/08/2010	0.41	NA	F	26	20	10.28	135	NA	NA	25	13	0.7	21.4	120	60	50	40	20	5	0	12	200	10	9	517
1127	2010	8	5	5/08/2010	0.31	NA	F	26	15	7.71	135	6.7	160	25	13	0.32	19.3	150	60	50	50	20	4	0	12	250	0	8	596
1128	2010	8	6	6/08/2010	0.21	NA	F	25.5	20	10.28	135	11.3	130	25	14	0.68	20.1	120	60	50	40	30	3	0	20	250	120	9	693
1129	2010	8	7	7/08/2010	0.13	NA	F	25	25	12.85	135	11.8	130	25	13	0.91	12.6	150	60	50	50	30	3	0	40	300	80	9	763
1130	2010	8	10	10/08/2010	0	New	F	25.5	10	5.14	135	2.6	200	25	14	0.51	11.7	120	40	30	40	15	4	0	15	150	0	8	414
1131	2010	8	11	11/08/2010	0.02	NA	F	25.5	15	7.71	135	NA	NA	20	8.5	0.88	10.7	100	40	40	50	25	2	0	7	150	100	9	514
1132	2010	8	12	12/08/2010	0.06	NA	E	25.5	25	12.85	135	9.3	160	20	9	0.8	21.3	120	25	30	45	20	2	0	3	150	0	8	395
1133	2010	8	13	13/08/2010	0.13	NA	E	25	20	10.28	135	7.7	130	20	7	0.69	22.9	120	40	30	40	15	4	0	0	200	80	8	529
1134	2010	8	14	14/08/2010	0.22	NA	E	25	10	5.14	135	3.6	130	20	15.5	0.26	22.7	0	0	0	0	0	0	0	0	50	0	1	50
1135	2010	8	17	17/08/2010	0.54	First	F	26.5	20	10.28	135	7.2	130	30	14	NA	22	90	30	40	50	20	2	0	8	150	10	9	400
1136	2010	8	18	18/08/2010	0.64	NA	F	26	20	10.28	135	NA	NA	25	14.5	NA	14.7	120	50	30	50	10	3	0	10	150	10	9	433
1137	2010	8	19	19/08/2010	0.73	NA	F	26.5	0	0	NA	2.6	110	30	12.5	NA	12.3	120	50	60	50	15	4	0	15	250	20	9	584
1138	2010	8	20	20/08/2010	0.82	NA	F	27	10	5.14	135	3.6	110	20	13	NA	21.4	120	50	60	50	10	4	0	50	250	100	9	694
1139	2010	8	21	21/08/2010	0.88	NA	F	26.5	10	5.14	135	6.7	140	20	11.5	NA	21.5	120	50	60	50	20	3	0	50	250	120	9	723
1140	2010	8	24	24/08/2010	1	NA	F	27	5	2.57	90	2.6	110	30	16	NA	23.6	150	70	60	70	20	5	0	120	200	2	9	697
1141	2010	8	25	25/08/2010	1	Full	F	27	10	5.14	135	NA	NA	20	17	NA	21	120	50	50	50	20	2	0	100	150	100	9	642
1142	2010	8	26	26/08/2010	0.98	NA	F	26.5	5	2.57	135	5.1	110	25	14	0.42	17.7	120	50	60	50	20	5	0	100	150	100	9	655
1143	2010	8	27	27/08/2010	0.95	NA	E	26	20	10.28	135	10.3	160	20	9	0.85	17	100	50	50	50	15	5	0	70	150	20	9	510
1144	2010	8	28	28/08/2010	0.9	NA	E	25.5	20	10.28	135	10.3	180	25	14	0.39	14.8	100	40	50	50	20	40	0	40	150	30	9	520
1145	2010	8	31	31/08/2010	0.67	NA	E	26	25	12.85	135	9.8	110	20	10	1.08	17.1	130	60	40	60	5	4	0	200	60	5	9	564
1146	2010	9	3	3/09/2010	0.36	NA	F	27	15	7.71	135	8.7	160	30	14	0.62	24.5	80	0	60	60	25	20	0	150	100	100	8	595
1147	2010	9	10	10/09/2010	0.04	NA	E	27	10	5.14	135	4.6	110	20	12	0.46	24.9	100	40	40	50	20	7	0	120	100	100	9	577
1148	2010	9	11	11/09/2010	0.1	NA	E	27.5	5	2.57	135	4.6	140	20	9.5	0.53	25.2	10	0	0	10	10	0	0	8	30	0	5	68
1149	2010	9	14	14/09/2010	0.38	NA	E	27.5	10	5.14	135	NA	NA	30	13	0.55	25.1	140	30	60	40	20	3	0	20	60	30	9	403
1150	2010	9	15	15/09/2010	0.48	First	F	27.5	10	5.14	135	NA	NA	25	17	0.49	2.3	30	30	70	30	10	4	0	50	150	0	8	374
1151	2010	9	16	16/09/2010	0.59	NA	F	27.5	5	2.57	135	5.7	110	30	20	0.41	26.5	30	20	60	40	20	3	0	120	150	0	8	443
1152	2010	9	17	17/09/2010	0.68	NA	F	27.5	15	7.71	135	5.7	140	15	12	0.66	NA	10	10	70	40	30	3	0	150	40	150	9	503
1153	2010	9	18	18/09/2010	0.77	NA	F	27.5	18	9.252	135	6.2	110	30	10	0.75	17.5	100	25	60	40	25	100	10	250	70	120	10	800
1154	2010	9	21	21/09/2010	0.95	NA	F	27.5	5	2.57	135	4.6	140	20	11	0.45	14.1	120	15	60	30	30	120	0	300	70	100	9	845
1155	2010	9	22	22/09/2010	0.98	NA	F	27.5	10	5.14	135	NA	NA	20	12	0.68	21.7	120	15	60	40	10	110	5	300	50	150	10	860
1156	2010	9	23	23/09/2010	1	Full	F	27.5	15	7.71	135	8.7	110	20	11	0.76	23.5	120	15	60	50	15	100	3	250	40	100	10	753
1157	2010	9	24	24/09/2010	0.99	NA	F	27.5	20	10.28	135	7.2	110	20	13	0.73	23.5	150	15	50	50	20	15	0	120	20	0	8	440
1158	2010	9	25	25/09/2010	0.97	NA	E	27	20	10.28	135	7.7	110	20	13	0.7	25.3	100	10	50	50	10	5	0	80	30	0	8	335
1159	2010	9	28	28/09/2010	0.8	NA	E	28	15	7.71	135	NA	NA	25	15	0.46	21.7	0	0	50	10	15	3	0	0	5	0	5	83
1160	2010	9	29	29/09/2010	0.71	NA	E	28.5	10	5.14	135	NA	NA	20	17	0.36	26.9	2	0	25	10	15	3	0	60	0	0	6	115
1161	2010	9	30	30/09/2010	0.62	NA	E	27.5	25	12.85	135	NA	NA	20	10	0.87	25.5	0	0	25	8	15	4	0	80	1	2	7	135
1162	2010	10	1	1/10/2010	0.51	Last	F	27.5	25	12.85	135	NA	NA	20	11	0.96	15.7	100	40	50	40	20	7	0	150	5	0	8	412
1163	2010	10	2	2/10/2010	0.4	NA	F	27.5	25	12.85	135	9.3	140	20	9	1.08	10.8	120	40	60	40	20	100	25	200	15	0	9	620
1164	2010	10	6	6/10/2010	0.04	NA	F	27	15	7.71	135	NA	NA	20	10	0.65	16.6	25	10	50	50	25	100	30	200	3	200	10	693
1165	2010	10	7	7/10/2010	0.01	NA	F	28	15	7.71	135	7.2	130	15	10	0.65	22.1	100	10	50	40	20	0	30	250	20	200	9	720
1166	2010	10	8	8/10/2010	0	New	F	28	15	7.71	135	6.2	110	15	13	0.57	18.2	80	20	40	40	30	0	40	150	5	200	9	605
1167	2010	10	9	9/10/2010	0.03	NA	E	28	20	10.28	135	6.2	110	15	13	0.52	26.7	0	0	10	10	0	2	0	0	4	0	4	26
1168	2010	10	13	13/10/2010	0.32	NA	E	27.5	20	10.28	135	NA	NA	15	11.5	0.7	25.9	1	0	2	0	0	0	0	0	20	0	3	23
1169	2010	10	16	16/10/2010	0.62	NA	F	27.5	25	12.85	135	NA	NA	20	10	0.93	17.1	25	5	40	40	20	6	0	80	20	120	9	356
1170	2010	10	19	19/10/2010	0.86	NA	F	27.5	25	12.85	135	NA	NA	15	12	0.82	22	10	0	60	50	20	6	0	40	30	100	8	316
1171	2010	10	20	20/10/2010	0.92	NA	F	27.5	25	12.85	135	NA	NA	10	10	0.79	22.8	80	0	60	40	25	3	0	70	30	200	8	508
1172	2010	10	21	21/10/2010	0.96	NA	F	27	30	15.42	135	11.8	140	15	8	0.74	14.6	120	20	60	40	20	4	0	90	10	200	9	564
1173	2010	10	22	22/10/2010	0.99	NA	F	27	20	10.28	135	7.7	140	10	8	0.63	19.7	80	30	50	40	20	2	0	90	0	150	8	462
1174	2010	10	23	23/10/2010	1	Full	F	27	20	10.28	135	8.7	160	10	9	0.73	25.7	120	40	60	40	20	2	0	120	0	50	8	452
1175	2010	10	26	26/10/2010	0.91	NA	E	27.5	20	10.28	135	NA	NA	10	9	0.47	30	1	0	2	0	0	0	0	5	0	0	3	8
1176	2010	10	27	27/10/2010	0.84	NA	E	27.5	20	10.28	135	NA	NA	10	10	0.66	29.3	0	0	0	0	0	0	0	0	0	0	0	0
1177	2010	10	28	28/10/2010	0.76	NA	E	28	20	10.28	135	8.7	130	15	10	0.57	25.1	0	0	0	0	10	0	0	2	0	0	2	12
1178	2010	10	29	29/10/2010	0.66	NA	E	28	20	10.28	135	8.7	130	20	12	0.73	29.2	0	0	0	2	15	2	0	3	5	0	5	27
1179	2010	10	30	30/10/2010	0.55	Last	E	28	20	10.28	135	5.7	160	30	13	0.47	29.6	0	0	0	0	20	0	0	2	0	0	2	22
1180	2010	11	2	2/11/2010	0.22	NA	F	28	15	7.71	135	NA	NA	15	11	0.35	26.4	80	10	60	50	25	3	0	150	0	200	8	578
1181	2010	11	3	3/11/2010	0.13	NA	F	28	10	5.14	135	NA	NA	15	12	0.42	17.4	50	0	60	60	25	5	35	200	0	100	8	535
1182	2010	11	4	4/11/2010	0.06	NA	F	28	20	10.28	135	11.8	180	15	11	0.7	23.7	80	0	60	50	25	2	40	300	0	100	8	657
1183	2010	11	5	5/11/2010	0.02	NA	F	28	20	10.28	135	8.7	150	15	9	0.82	27.8	90	0	60	60	30	2	0	200	0	100	7	542
1184	2010	11	6	6/11/2010	0	New	F	28	20	10.28	135	7.7	140	15	8	0.75	25.2	100	0	60	60	20	0	20	200	0	0	6	460
1185	2010	11	10	10/11/2010	0.17	NA	E	28	15	7.71	135	NA	NA	15	7	0.43	27.1	0	0	0	0	0	0	0	0	0	0	0	0
1186	2010	11	11	11/11/2010	0.26	NA	E	28	10	5.14	135	NA	NA	20	9	0.42	27.3	0	0	0	0	0	0	0	0	0	0	0	0
1187	2010	11	13	13/11/2010	0.44	NA	E	28.5	10	5.14	135	NA	NA	20	11	0.52	23.4	4	10	40	40	30	5	0	10	40	0	8	179
1188	2010	11	16	16/11/2010	0.72	NA	F	27.5	10	5.14	135	5.1	140	15	11	0.46	23.4	70	30	60	50	20	2	0	80	3	20	9	335
1189	2010	11	17	17/11/2010	0.8	NA	F	28.5	10	5.14	135	6.2	140	15	13	0.31	27.2	90	30	60	50	30	2	0	100	2	120	9	484
1190	2010	11	18	18/11/2010	0.87	NA	F	29	10	5.14	45	NA	NA	30	14	0.24	22.7	160	0	60	40	5	2	15	120	2	200	9	604
1191	2010	11	19	19/11/2010	0.93	NA	F	28	15	7.71	135	NA	NA	20	14	0.77	15.5	120	20	60	50	30	3	20	120	0	120	9	543
1192	2010	11	20	20/11/2010	0.97	NA	F	28	15	7.71	135	NA	NA	20	10	0.49	20.7	120	30	60	50	30	2	20	150	0	100	9	562
1193	2010	11	23	23/11/2010	0.98	NA	F	28.5	20	10.28	135	NA	NA	30	11	0.61	18.9	150	40	50	60	30	2	20	160	15	0	9	527
1194	2010	11	24	24/11/2010	0.94	NA	F	28	20	10.28	135	6.2	150	25	13	0.86	21.4	120	40	50	60	30	0	15	160	20	0	8	495
1195	2010	11	25	25/11/2010	0.88	NA	E	27.5	20	10.28	135	6.2	180	20	5	0.87	23.9	0	0	0	0	0	0	0	4	0	0	1	4
1196	2010	11	26	26/11/2010	0.79	NA	E	28	20	10.28	135	NA	NA	20	9	0.53	19.4	0	0	0	0	0	0	0	3	0	0	1	3
1197	2010	11	27	27/11/2010	0.7	NA	E	28	15	7.71	135	NA	NA	20	11	0.48	21.1	0	0	0	0	0	0	0	0	0	0	0	0
1198	2010	11	30	30/11/2010	0.36	NA	F	29	0	0	NA	2.1	50	15	14.5	0.18	23.7	200	10	70	50	10	5	40	200	0	0	8	585
1199	2010	12	1	1/12/2010	0.26	NA	F	29.5	10	5.14	135	5.1	160	25	13	0.53	26.2	100	9	60	50	10	0	40	200	0	0	7	469
1200	2010	12	2	2/12/2010	0.16	NA	F	29.5	10	5.14	135	3.6	180	20	17	0.38	26.9	100	10	60	50	35	0	20	200	0	0	7	475
1201	2010	12	3	3/12/2010	0.09	NA	F	29	10	5.14	135	6.2	110	20	16	0.35	24.1	30	0	60	50	30	0	40	200	0	0	6	410
1202	2010	12	4	4/12/2010	0.03	NA	F	29.5	10	5.14	135	NA	180	20	17	0.43	30.6	20	0	60	50	30	2	40	200	0	10	8	412
1203	2010	12	7	7/12/2010	0.02	NA	E	29.5	10	5.14	135	NA	NA	20	10	0.37	26.4	0	0	0	0	0	0	0	1	0	0	1	1
1204	2010	12	8	8/12/2010	0.06	NA	E	29.5	10	5.14	135	5.1	90	20	10	0.54	24.6	0	0	0	0	0	0	0	0	0	0	0	0
1205	2010	12	9	9/12/2010	0.12	NA	E	30	15	7.71	135	7.7	130	25	12	0.64	27.9	2	0	10	40	30	3	0	0	5	0	6	90
1206	2010	12	11	11/12/2010	0.27	NA	E	30	15	7.71	45	5.1	20	30	17	0.26	28.7	100	0	30	40	30	3	0	1	10	0	7	214
1207	2010	12	14	14/12/2010	0.55	NA	F	30	5	2.57	135	NA	NA	20	15.5	0.3	27.3	120	20	50	40	30	3	0	0	0	0	6	263
1208	2010	12	15	15/12/2010	0.64	NA	F	31	0	0	NA	NA	NA	20	15	0.31	27.8	120	20	50	60	30	5	0	1	0	250	8	536
1209	2010	12	16	16/12/2010	0.73	NA	F	31	0	0	NA	NA	NA	20	15	0.32	25.2	150	20	60	40	30	2	15	2	0	200	9	519
1210	2010	12	17	17/12/2010	0.81	NA	F	31.5	0	0	NA	3.1	50	20	13	0.16	29.5	120	20	60	40	30	2	20	0	0	200	8	492
1211	2010	12	18	18/12/2010	0.88	NA	F	31.5	5	2.57	45	1.5	50	25	13	0.22	29.5	70	5	60	30	15	2	5	0	0	100	8	287
1212	2010	12	21	21/12/2010	1	Full	F	30	15	7.71	135	NA	NA	20	11	0.4	20.8	20	0	30	30	20	2	0	0	0	0	5	102
1213	2010	12	22	22/12/2010	0.99	NA	E	30	15	7.71	135	NA	NA	20	11	0.53	17.5	0	10	60	40	10	2	0	0	0	120	6	242
1214	2010	12	23	23/12/2010	0.96	NA	E	29	15	7.71	135	NA	NA	15	9	0.41	12.4	0	0	0	0	0	0	0	0	0	0	0	0
1215	2010	12	24	24/12/2010	0.91	NA	E	29.5	25	12.85	135	NA	NA	15	8	0.62	3.7	0	0	0	0	7	0	0	0	0	0	1	7
1216	2011	1	4	4/01/2011	0	New	E	30	10	5.14	315	NA	NA	10	6	0.2	28	0	0	0	0	0	0	0	0	0	0	0	0
1217	2011	1	5	5/01/2011	0.01	NA	E	30	10	5.14	135	NA	NA	15	12	0.26	30.6	0	0	0	0	0	0	0	0	0	0	0	0
1218	2011	1	6	6/01/2011	0.03	NA	E	30	5	2.57	315	NA	NA	15	10	0.2	21.5	0	0	0	0	0	0	0	0	0	0	0	0
1219	2011	1	7	7/01/2011	0.07	NA	E	31	5	2.57	315	NA	NA	20	17	0.18	29.6	0	0	0	0	0	0	0	0	0	0	0	0
1220	2011	1	8	8/01/2011	0.13	NA	E	31.5	5	2.57	135	NA	NA	20	10	0.16	28.3	0	0	0	0	0	0	0	0	0	0	0	0
1221	2011	1	11	11/01/2011	0.37	NA	E	30	15	7.71	135	NA	NA	5	6.5	0.33	17.2	0	0	5	10	0	2	0	0	0	0	3	17
1222	2011	1	12	12/01/2011	0.46	First	F	31	5	2.57	135	NA	NA	15	10	0.17	24.3	0	0	0	0	0	0	0	0	0	0	0	0
1223	2011	1	13	13/01/2011	0.56	NA	F	31	10	5.14	135	NA	NA	15	9	0.29	18.1	80	20	40	30	0	3	0	0	0	0	5	173
1224	2011	1	14	14/01/2011	0.65	NA	F	31	15	7.71	135	NA	NA	15	14	0.59	23.9	100	30	40	40	20	1	0	0	0	0	6	231
1225	2011	1	15	15/01/2011	0.75	NA	F	30	10	5.14	135	NA	NA	15	9	0.42	27.1	100	30	60	40	10	1	0	0	0	0	6	241
1226	2011	1	18	18/01/2011	0.96	NA	F	30	15	7.71	315	NA	NA	20	NA	NA	13.7	0	0	0	0	0	0	0	0	0	0	0	0
1227	2011	1	19	19/01/2011	0.99	NA	F	30.5	15	7.71	315	9.3	340	20	NA	0.31	22.7	0	0	4	15	0	0	0	0	0	0	2	19
1228	2011	1	20	20/01/2011	1	Full	E	30	20	10.28	315	5.1	340	20	NA	0.24	8.8	0	0	0	0	0	0	0	0	0	0	0	0
1229	2011	1	21	21/01/2011	0.98	NA	E	30	0	0	NA	NA	NA	20	NA	0.22	10.8	0	0	0	0	0	0	0	0	0	0	0	0
1230	2011	1	24	24/01/2011	0.77	NA	E	29.5	10	5.14	135	NA	NA	5	9	0.44	27.2	0	0	0	0	0	0	0	0	0	0	0	0
1231	2011	1	25	25/01/2011	0.66	NA	E	30	10	5.14	135	3.1	110	10	9	0.23	31.2	0	0	0	0	0	0	0	0	0	0	0	0
1232	2011	1	26	26/01/2011	0.55	Last	F	30	15	7.71	135	7.7	110	15	8.5	0.48	30.9	0	0	0	10	0	0	0	0	0	0	1	10
1233	2011	1	27	27/01/2011	0.44	NA	F	29	20	10.28	135	9.3	130	15	8	0.75	22.9	0	80	80	50	10	4	0	0	0	20	6	244
1234	2011	1	28	28/01/2011	0.33	NA	F	29	20	10.28	135	12.9	180	10	8	0.75	30.7	50	80	60	40	5	4	0	0	0	20	7	259
1235	2011	1	29	29/01/2011	0.24	NA	F	29.5	20	10.28	135	NA	NA	10	9	0.97	23.4	100	80	60	50	10	4	0	0	0	50	7	354
1236	2011	2	1	1/02/2011	0.04	NA	F	30	15	7.71	135	NA	NA	15	13	0.49	21.7	100	80	50	50	10	3	0	0	0	0	6	293
1237	2011	2	6	6/02/2011	0.08	NA	E	29.5	10	5.14	135	0.5	180	5	6.5	0.57	10.2	0	0	30	20	4	2	0	0	0	0	4	56
1238	2011	2	9	9/02/2011	0.29	NA	E	29	25	12.85	135	8.7	50	15	7	0.81	20.9	0	20	30	5	10	2	0	0	0	0	5	67
1239	2011	2	10	10/02/2011	0.38	NA	E	29	20	10.28	135	6.2	50	15	7	0.78	13.6	0	0	25	20	5	4	0	0	0	0	4	54
1240	2011	2	11	11/02/2011	0.48	First	E	29.5	20	10.28	135	6.7	90	20	7	0.5	16.3	0	0	20	20	0	4	0	0	3	30	5	77
1241	2011	2	12	12/02/2011	0.58	NA	F	30	15	7.71	135	NA	NA	10	8	0.54	26.7	0	0	0	20	10	4	0	0	2	0	4	36
1242	2011	2	15	15/02/2011	0.86	NA	F	30	5	2.57	135	5.1	140	15	13	0.13	22.5	100	2	50	35	2	2	0	0	30	0	7	221
1243	2011	2	17	17/02/2011	0.98	Full	F	30	5	2.57	135	6.7	140	15	13	0.22	26.9	0	70	45	40	10	3	0	0	10	200	7	378
1244	2011	2	24	24/02/2011	0.6	NA	E	29.5	25	12.85	135	8.7	90	15	9	0.54	5.4	0	0	0	0	0	0	0	0	0	0	0	0
1245	2011	2	25	25/02/2011	0.49	Last	F	29	15	7.71	135	7.2	90	15	10	0.5	13	0	150	0	0	5	0	0	0	3	0	3	158
1246	2011	2	26	26/02/2011	0.38	NA	F	29	15	7.71	135	6.2	90	15	6	0.53	11.4	80	100	50	30	10	3	0	0	10	0	7	283
1247	2011	3	1	1/03/2011	0.13	NA	F	29	10	5.14	45	2.6	340	10	NA	0.31	11.7	80	150	60	40	5	2	0	0	0	0	6	337
1248	2011	3	2	2/03/2011	0.07	NA	F	29.5	10	5.14	135	5.1	90	15	NA	0.42	17.4	60	150	70	30	5	5	0	0	5	100	8	425
1249	2011	3	3	3/03/2011	0.03	NA	F	30.5	0	0	NA	4.6	140	15	NA	0.24	26.9	40	100	60	30	20	12	0	0	20	200	8	482
1250	2011	3	4	4/03/2011	0.01	NA	F	30	5	2.57	135	4.1	110	20	NA	0.32	26.6	100	120	60	40	20	15	0	0	10	250	8	615
1251	2011	3	17	17/03/2011	0.89	NA	F	29.5	15	7.71	135	6.2	110	20	8	0.52	18.5	100	0	70	40	20	0	0	1	0	200	6	431
1252	2011	3	18	18/03/2011	0.96	NA	F	30	10	5.14	135	5.1	140	10	10	0.43	22	100	0	70	50	10	0	0	1	0	200	6	431
1253	2011	3	19	19/03/2011	0.99	NA	F	30	0	0	NA	NA	NA	20	13	0.24	25.4	100	0	0	40	10	0	0	1	0	200	5	351
1254	2011	3	26	26/03/2011	0.55	Last	F	30	15	7.71	135	6.2	140	15	10	0.62	22.1	100	0	60	40	10	4	0	1	5	0	7	220
1255	2011	3	29	29/03/2011	0.25	NA	F	29	15	7.71	135	6.2	140	15	8	0.39	18.8	90	0	70	50	2	3	0	1	1	10	8	227
1256	2011	3	30	30/03/2011	0.18	NA	F	30	10	5.14	135	7.7	130	20	11	0.54	24.6	120	0	70	40	20	2	0	0	0	0	5	252
1257	2011	3	31	31/03/2011	0.11	NA	F	29	10	5.14	135	8.2	140	20	11	0.47	17.4	120	0	70	40	20	5	0	1	1	0	7	257
1258	2011	4	1	1/04/2011	0.06	NA	F	29	10	5.14	135	5.7	270	15	9	0.45	17.2	120	0	50	50	15	5	0	2	2	200	8	444
1259	2011	4	2	2/04/2011	0.02	NA	F	29	15	7.71	135	8.7	160	15	8	0.8	17.3	120	0	60	50	20	4	0	3	2	200	8	459
1260	2011	4	8	8/04/2011	0.18	NA	E	28	30	15.42	135	NA	NA	10	6	0.92	10.7	0	0	0	0	0	0	0	5	0	0	1	5
1261	2011	4	9	9/04/2011	0.26	NA	E	28	30	15.42	135	NA	NA	15	9	0.85	19.2	120	0	2	0	5	0	0	5	0	0	4	132
1262	2011	4	12	12/04/2011	0.56	NA	F	28	15	7.71	135	NA	NA	8	8	0.57	25.3	0	0	0	0	0	0	0	0	0	0	0	0
1263	2011	4	13	13/04/2011	0.67	NA	F	28	15	7.71	135	7.7	140	15	11	0.52	25.4	120	0	20	60	5	7	0	7	0	0	6	219
1264	2011	4	14	14/04/2011	0.78	NA	F	27.5	15	7.71	135	7.7	140	15	10	0.45	25.3	100	0	60	30	30	3	0	2	0	25	7	250
1265	2011	4	15	15/04/2011	0.87	NA	F	28	15	7.71	135	5.7	130	15	8	0.36	25.1	100	0	60	40	30	3	0	0	0	20	6	253
1266	2011	4	16	16/04/2011	0.94	NA	F	28	15	7.71	135	5.1	130	15	10	0.19	24.5	100	0	60	40	30	4	0	0	0	20	6	254
1267	2011	4	22	22/04/2011	0.8	NA	E	28	15	7.71	135	3.1	110	15	9	0.22	23.8	0	0	0	0	0	0	0	0	0	0	0	0
1268	2011	4	26	26/04/2011	0.41	NA	F	28	30	15.42	135	11.8	130	15	9	0.89	14.8	120	0	40	15	20	2	0	1	1	0	7	199
1269	2011	4	27	27/04/2011	0.31	NA	F	27	30	15.42	135	10.3	140	10	8	0.9	16.2	150	20	40	40	20	2	0	1	0	0	7	273
1270	2011	4	28	28/04/2011	0.23	NA	F	27	30	15.42	135	12.9	160	15	7	0.68	16.5	120	15	40	30	10	1	0	0	0	0	6	216
1271	2011	4	29	29/04/2011	0.16	NA	F	28	30	15.42	135	6.2	180	15	11	0.71	23.2	100	20	40	40	10	4	0	0	0	0	6	214
1272	2011	4	30	30/04/2011	0.09	NA	F	28	25	12.85	135	NA	NA	15	11	0.64	23.1	150	5	40	40	2	1	0	0	0	0	6	238
1273	2011	5	3	3/05/2011	0	New	F	27	20	10.28	135	NA	NA	20	10	0.48	21.8	110	20	60	60	30	5	0	2	30	60	9	377
1274	2011	5	4	4/05/2011	0.01	NA	F	27	15	7.71	135	NA	NA	20	11	0.38	21.5	120	20	60	50	10	2	0	0	0	20	7	282
1275	2011	5	5	5/05/2011	0.03	NA	E	27	20	10.28	135	NA	NA	20	15	0.82	20.6	150	50	60	50	1	4	0	1	0	50	8	366
1276	2011	5	6	6/05/2011	0.08	NA	E	27	25	12.85	135	10.3	140	20	14	0.65	20.9	120	30	50	50	20	5	0	2	20	80	9	377
1277	2011	5	7	7/05/2011	0.14	NA	E	27	25	12.85	135	10.3	140	25	13	0.7	21.4	150	40	50	40	20	5	0	3	25	0	8	333
1278	2011	5	10	10/05/2011	0.42	NA	E	27	25	12.85	135	10.3	140	20	12	0.81	21.8	100	30	60	50	10	5	0	1	100	0	8	356
1279	2011	5	11	11/05/2011	0.53	First	F	27.5	25	12.85	135	9.3	140	20	7	0.64	21.7	40	20	50	50	20	4	0	0	20	0	7	204
1280	2011	5	12	12/05/2011	0.64	NA	F	27	20	10.28	135	NA	NA	20	14	0.77	22.3	100	60	60	50	20	6	0	0	15	0	7	311
1281	2011	5	13	13/05/2011	0.75	NA	F	26.5	20	10.28	135	NA	NA	20	15	0.52	22.6	150	60	70	60	30	4	0	0	20	0	7	394
1282	2011	5	14	14/05/2011	0.84	NA	F	26.5	20	10.28	135	10.3	170	20	14	0.48	21.1	110	35	70	60	30	6	0	1	20	0	8	332
1283	2011	5	17	17/05/2011	1	Full	F	26	30	15.42	135	NA	NA	15	8	0.85	12.2	120	0	50	40	2	0	0	0	10	0	5	222
1284	2011	5	18	18/05/2011	0.99	NA	F	26	30	15.42	135	14.4	140	15	9	0.72	16.8	120	0	50	50	0	3	0	0	0	100	5	323
1285	2011	5	19	19/05/2011	0.96	NA	E	26	30	15.42	135	10.3	160	15	9	0.84	15	120	0	10	30	0	3	0	0	10	0	5	173
1286	2011	5	20	20/05/2011	0.91	NA	E	26	30	15.42	135	12.9	180	15	9	0.68	18.7	0	20	40	20	10	3	0	0	0	100	6	193
1287	2011	5	21	21/05/2011	0.84	NA	E	26	20	10.28	135	8.7	140	15	9	0.62	15.4	0	0	10	0	10	0	0	0	0	0	2	20
1288	2011	5	24	24/05/2011	0.57	NA	E	26	20	10.28	135	NA	NA	15	11	0.81	18.4	0	0	0	0	0	0	0	0	0	0	0	0
1289	2011	5	25	25/05/2011	0.47	Last	F	25.5	20	10.28	135	NA	NA	20	9	0.9	20.8	130	50	60	40	20	4	0	0	40	0	7	344
1290	2011	5	26	26/05/2011	0.38	NA	F	26	20	10.28	135	NA	NA	20	11	0.77	21.2	120	50	60	50	30	4	0	0	50	0	7	364
1291	2011	5	27	27/05/2011	0.29	NA	F	26	20	10.28	135	10.3	180	20	13	0.44	20.9	140	20	60	60	30	8	0	0	40	200	8	558
1292	2011	5	28	28/05/2011	0.21	NA	F	26	20	10.28	135	12.9	160	20	12	0.53	19.1	150	25	60	50	25	6	0	0	30	150	8	496
1293	2011	5	31	31/05/2011	0.03	NA	F	26	20	10.28	135	7.7	140	25	15	0.42	20.7	150	60	80	60	30	6	0	0	40	150	8	576
1294	2011	6	1	1/06/2011	0.01	NA	F	25.5	20	10.28	135	7.7	180	20	16	0.48	21.1	150	60	80	50	25	5	0	0	60	200	8	630
1295	2011	6	2	2/06/2011	0	New	F	25.5	20	10.28	135	8.2	160	25	12	0.41	20.6	130	60	60	60	20	2	0	0	70	150	8	552
1296	2011	6	3	3/06/2011	0.02	NA	F	25.5	15	7.71	135	5.1	160	20	14	0.19	20.4	130	50	70	50	20	6	0	0	90	20	8	436
1297	2011	6	4	4/06/2011	0.05	NA	E	25.5	5	2.57	135	NA	NA	25	12	0.24	19.3	4	20	60	40	20	4	0	0	30	0	7	178
1298	2011	6	7	7/06/2011	0.28	NA	E	25.5	15	7.71	135	7.7	140	20	12	0.31	16.9	0	0	0	0	0	0	0	0	20	0	1	20
1299	2011	6	8	8/06/2011	0.39	NA	E	25.5	15	7.71	135	6.2	140	20	10	0.56	19.1	0	0	2	20	20	0	0	3	60	0	5	105
1300	2011	6	9	9/06/2011	0.5	First	F	25.5	15	7.71	135	6.2	140	20	9	0.6	17.6	100	30	50	50	30	2	0	0	60	100	8	422
1301	2011	6	10	10/06/2011	0.61	NA	F	25.5	15	7.71	135	6.2	140	20	9	0.6	10.9	150	30	60	50	20	5	0	4	100	100	9	519
1302	2011	6	15	15/06/2011	0.99	NA	F	24	15	7.71	135	10.3	140	15	9	0.59	20.1	120	0	60	60	0	3	0	2	30	5	7	280
1303	2011	6	16	16/06/2011	1	Full	F	24	20	10.28	135	7.7	140	15	5	0.61	20.3	120	0	60	50	0	3	0	0	20	100	6	353
1304	2011	6	17	17/06/2011	0.98	NA	E	24	20	10.28	135	10.3	140	15	12	0.77	20	150	0	60	50	0	1	0	0	20	0	5	281
1305	2011	6	18	18/06/2011	0.94	NA	E	24	20	10.28	135	8.2	160	15	8	0.85	20.2	0	0	0	0	0	0	0	0	0	0	0	0
1306	2011	6	21	21/06/2011	0.73	NA	E	23.5	15	7.71	135	8.2	160	20	14	0.3	19.6	0	0	0	0	0	0	0	0	20	0	1	20
1307	2011	6	22	22/06/2011	0.63	NA	E	24	20	10.28	135	10.3	140	20	11	0.72	19.8	0	0	5	0	30	0	0	0	50	0	3	85
1308	2011	6	23	23/06/2011	0.54	Last	F	24	25	12.85	135	12.9	140	15	9	0.78	19.6	100	40	50	50	35	0	0	0	50	0	6	325
1309	2011	6	24	24/06/2011	0.45	NA	F	24	30	15.42	135	15.4	140	20	10	0.88	18.7	0	80	50	50	35	3	0	1	50	0	7	269
1310	2011	6	25	25/06/2011	0.35	NA	F	24.5	30	15.42	135	12.9	180	20	9	0.88	17.7	100	80	50	50	30	4	0	0	50	100	8	464
1311	2011	6	28	28/06/2011	0.11	NA	F	24.5	30	15.42	135	NA	NA	20	NA	0.59	10.4	100	80	50	40	30	3	0	0	30	0	7	333
1312	2011	6	29	29/06/2011	0.06	NA	F	24.5	30	15.42	135	NA	NA	15	NA	0.59	11.6	100	70	35	40	10	5	0	0	20	200	8	480
1313	2011	6	30	30/06/2011	0.02	NA	F	24	30	15.42	135	11.8	140	10	NA	0.96	10.3	120	0	35	10	0	0	0	0	20	0	4	185
1314	2011	7	2	2/07/2011	0.01	NA	F	23.5	25	12.85	135	10.3	180	10	NA	0.64	13.7	100	0	25	20	0	2	0	0	2	0	5	149
1315	2011	7	5	5/07/2011	0.17	NA	E	23	20	10.28	135	7.7	180	15	NA	0.59	19.7	0	0	0	0	0	0	0	0	0	0	0	0
1316	2011	7	6	6/07/2011	0.26	NA	E	23	20	10.28	135	6.2	180	15	NA	0.25	19.1	0	0	0	0	0	0	0	0	30	0	1	30
1317	2011	7	7	7/07/2011	0.37	NA	E	22.5	20	10.28	135	7.7	160	15	NA	0.33	19.7	0	0	0	0	0	0	0	0	30	0	1	30
1318	2011	7	8	8/07/2011	0.48	First	F	23.5	20	10.28	135	10.3	160	15	NA	0.53	17.6	0	0	0	0	0	0	0	0	35	0	1	35
1319	2011	7	9	9/07/2011	0.59	NA	F	24	20	10.28	135	8.7	180	15	NA	0.49	17.7	120	40	40	60	0	2	0	0	50	0	6	312
1320	2011	7	12	12/07/2011	0.88	NA	F	24	20	10.28	135	8.7	160	15	NA	0.6	19.9	120	40	60	60	20	4	0	0	100	200	8	604
1321	2011	7	13	13/07/2011	0.94	NA	F	24	20	10.28	135	7.7	180	20	NA	0.37	18.7	120	60	70	60	40	3	0	0	100	200	8	653
1322	2011	7	14	14/07/2011	0.98	NA	F	24	15	7.71	135	7.7	160	30	NA	0.52	14.9	120	0	70	60	40	5	0	0	100	70	7	465
1323	2011	7	21	21/07/2011	0.7	NA	E	24.5	15	7.71	135	6.7	130	20	NA	0.57	20.7	0	0	0	0	0	0	0	0	100	0	1	100
1324	2011	7	22	22/07/2011	0.61	NA	E	24	15	7.71	135	7.7	160	20	NA	0.64	21.3	0	0	0	0	0	0	0	0	100	0	1	100
1325	2011	7	23	23/07/2011	0.51	Last	F	24	25	12.85	135	7.7	160	20	NA	0.5	21.4	0	0	15	0	20	0	0	0	150	0	3	185
1326	2011	7	26	26/07/2011	0.24	NA	F	24	20	10.28	135	7.7	140	25	NA	NA	19.7	90	50	35	50	30	2	0	2	200	30	9	489
1327	2011	7	27	27/07/2011	0.15	NA	F	24	20	10.28	135	7.7	110	25	NA	NA	18	100	50	40	40	30	4	0	0	200	100	8	564
1328	2011	7	28	28/07/2011	0.09	NA	F	24	25	12.85	135	10.3	130	25	NA	NA	18.6	100	40	50	60	30	2	0	0	250	80	8	612
1329	2011	7	29	29/07/2011	0.04	NA	F	24	25	12.85	135	10.3	130	15	NA	NA	11.9	120	50	50	50	60	3	0	0	200	100	8	633
1330	2011	7	30	30/07/2011	0.01	NA	F	24	20	10.28	135	NA	NA	25	NA	NA	11.5	120	50	50	50	50	3	0	0	250	100	8	673
1331	2011	8	2	2/08/2011	0.07	NA	F	24	25	12.85	135	10.3	140	25	NA	NA	16.8	120	40	40	40	40	100	0	2	250	0	8	632
1332	2011	8	3	3/08/2011	0.15	NA	E	24	25	12.85	135	10.3	160	25	NA	NA	17.6	0	0	20	20	30	0	0	2	150	40	6	262
1333	2011	8	4	4/08/2011	0.24	NA	E	24.5	30	15.42	135	10.3	90	20	NA	NA	11.8	0	0	2	0	0	0	0	3	150	15	4	170
1334	2011	8	5	5/08/2011	0.34	NA	E	24	30	15.42	135	10.3	90	20	NA	NA	11	0	0	30	50	0	0	0	0	200	0	3	280
1335	2011	8	6	6/08/2011	0.46	First	F	24	25	12.85	135	7.7	180	25	NA	NA	15.7	20	60	30	50	40	1	0	0	250	150	8	601
1336	2011	8	16	16/08/2011	0.95	NA	F	25	20	10.28	135	4.6	90	30	NA	0.75	21	140	50	60	50	20	1	0	30	200	0	8	551
1337	2011	8	17	17/08/2011	0.9	NA	E	25	15	7.71	135	NA	NA	30	NA	0.5	19.1	120	50	60	50	30	0	0	40	200	0	7	550
1338	2011	8	18	18/08/2011	0.83	NA	E	25.5	15	7.71	135	6.2	140	30	NA	0.37	21.7	0	0	70	50	30	0	0	20	100	0	5	270
1339	2011	8	19	19/08/2011	0.76	NA	E	25	20	10.28	180	8.7	160	25	NA	0.86	24	0	8	60	50	40	0	0	20	100	0	6	278
1340	2011	8	20	20/08/2011	0.67	NA	E	25	15	7.71	180	NA	NA	25	NA	0.48	23.6	120	20	60	50	20	2	0	30	150	0	8	452
1341	2011	8	23	23/08/2011	0.39	NA	F	24	25	12.85	135	12.9	160	20	NA	0.89	23.1	120	40	60	60	40	80	0	120	250	60	9	830
1342	2011	8	24	24/08/2011	0.29	NA	F	24	30	15.42	135	12.9	160	20	NA	0.8	23.3	120	50	60	60	40	4	0	150	300	5	9	789
1343	2011	8	25	25/08/2011	0.2	NA	F	24	30	15.42	135	NA	NA	20	NA	0.83	19.5	120	60	60	60	50	3	0	150	300	0	8	803
1344	2011	8	26	26/08/2011	0.12	NA	F	24	20	10.28	135	7.7	160	20	NA	0.47	21	140	60	70	60	50	3	0	150	300	0	8	833
1345	2011	8	30	30/08/2011	0.02	NA	F	25	15	7.71	135	4.1	110	15	NA	0.4	13.4	100	30	60	50	0	2	0	20	100	0	7	362
1346	2011	8	31	31/08/2011	0.06	NA	E	25	20	10.28	135	7.7	140	15	NA	0.7	13	0	0	0	0	0	0	0	0	60	0	1	60
1347	2011	9	2	2/09/2011	0.22	NA	F	25	25	12.85	135	NA	NA	20	NA	0.92	15.3	20	0	0	0	0	0	0	3	150	0	3	173
1348	2011	9	3	3/09/2011	0.32	NA	F	25	30	15.42	135	NA	NA	20	NA	0.94	20.6	0	0	5	0	0	1	0	2	150	0	4	158
1349	2011	9	6	6/09/2011	0.65	NA	F	25	20	10.28	135	NA	NA	20	NA	0.84	20.3	100	60	60	60	40	30	0	100	200	0	8	650
1350	2011	9	7	7/09/2011	0.74	NA	F	25	20	10.28	135	6.2	140	30	NA	0.73	24.7	120	60	60	60	60	3	0	170	200	4	9	737
1351	2011	9	8	8/09/2011	0.83	NA	F	25	15	7.71	135	4.1	220	20	NA	0.45	24.9	200	60	60	50	60	100	0	170	200	0	8	900
1352	2011	9	9	9/09/2011	0.9	NA	F	25	5	2.57	135	3.6	60	25	NA	0.21	24.9	200	40	50	50	60	100	40	200	200	0	9	940
1353	2011	9	10	10/09/2011	0.95	NA	F	24	30	15.42	135	16.5	120	20	NA	1.04	25.6	120	60	70	60	70	10	50	200	150	0	9	790
1354	2011	9	14	14/09/2011	0.97	NA	F	24.5	30	15.42	135	NA	NA	20	NA	1.01	25.6	150	60	70	60	70	2	0	80	50	30	9	572
1355	2011	9	15	15/09/2011	0.93	NA	E	25	30	15.42	135	10.8	160	20	NA	0.96	21.3	120	60	60	60	60	2	0	30	100	0	8	492
1356	2011	9	16	16/09/2011	0.88	NA	E	25	25	12.85	135	9.3	140	20	NA	0.84	21.9	0	0	0	0	0	0	0	0	40	0	1	40
1357	2011	9	17	17/09/2011	0.81	NA	E	25	25	12.85	135	8.7	160	20	NA	0.96	25.8	0	0	0	0	0	0	0	0	40	0	1	40
1358	2011	9	20	20/09/2011	0.55	Last	F	25	5	2.57	135	NA	NA	30	NA	0.5	21.7	150	0	30	40	80	0	40	200	100	0	7	640
1359	2011	9	21	21/09/2011	0.45	NA	F	25	10	5.14	135	6.2	110	30	NA	0.53	26	120	0	40	50	50	3	0	270	120	0	7	653
1360	2011	9	22	22/09/2011	0.35	NA	F	25	15	7.71	135	8.2	130	30	NA	0.75	25.3	130	40	60	50	50	5	0	250	140	0	8	725
1361	2011	9	23	23/09/2011	0.35	NA	F	25	20	10.28	135	7.7	140	30	NA	0.78	19.1	120	30	60	60	80	120	0	300	150	3	9	923
1362	2011	9	24	24/09/2011	0.16	NA	F	25	20	10.28	135	NA	NA	20	NA	0.72	20.7	120	50	60	60	70	120	0	300	150	5	9	935
1363	2011	9	27	27/09/2011	0	New	F	26	15	7.71	135	NA	NA	15	NA	0.51	27.3	120	4	70	50	40	10	40	250	100	0	9	684
1364	2011	9	28	28/09/2011	0.01	NA	F	25.5	15	7.71	135	NA	NA	15	NA	0.63	23.9	100	30	70	50	30	10	30	150	80	40	10	590
1365	2011	9	29	29/09/2011	0.04	NA	E	26	10	5.14	90	2.6	20	15	NA	0.46	27.5	100	0	10	30	0	2	10	10	50	0	7	212
1366	2011	9	30	30/09/2011	0.1	NA	E	26	15	7.71	315	8.2	360	20	NA	0.37	27	0	0	0	0	0	0	0	0	0	0	0	0
1367	2011	10	1	1/10/2011	0.18	NA	F	25.5	15	7.71	135	7.2	90	20	NA	0.62	27.2	0	0	0	0	0	0	0	0	20	0	1	20
1368	2011	10	6	6/10/2011	0.7	NA	F	26	5	2.57	45	NA	NA	30	NA	0.33	14.6	80	10	60	50	50	100	20	200	100	1	10	671
1369	2011	10	7	7/10/2011	0.78	NA	F	26.5	12	6.168	315	5.1	360	30	NA	0.25	26.9	100	40	70	80	60	100	20	250	100	50	10	870
1370	2011	10	8	8/10/2011	0.86	NA	F	26	12	6.168	315	8.7	360	20	NA	0.4	24.4	120	50	70	80	30	10	50	300	120	150	10	980
1371	2011	10	11	11/10/2011	0.99	NA	F	26	20	10.28	315	NA	NA	25	NA	0.73	27.3	0	10	70	40	5	0	10	200	60	0	7	395
1372	2011	10	12	12/10/2011	1	Full	F	26	20	10.28	315	7.2	360	20	NA	0.46	28.3	0	0	1	0	0	0	0	30	10	0	3	41
1373	2011	10	13	13/10/2011	0.99	NA	E	27	10	5.14	90	3.6	30	20	NA	0.29	25.1	0	0	0	0	0	0	0	30	40	0	2	70
1374	2011	10	14	14/10/2011	0.96	NA	E	27	NA	NA	NA	4.1	20	20	NA	0.17	27	0	0	0	0	0	0	0	5	40	0	2	45
1375	2011	10	15	15/10/2011	0.92	NA	E	26.5	18	9.252	315	5.1	340	20	NA	0.38	19.1	2	0	0	10	0	2	0	50	50	0	5	114
1376	2011	10	19	19/10/2011	0.61	NA	E	26	25	12.85	135	NA	NA	15	NA	1.16	2.6	0	0	0	0	0	1	0	300	2	2	4	305
1377	2011	10	21	21/10/2011	0.4	NA	F	NA	30	15.42	135	11.3	110	5	NA	1	11.3	100	10	10	0	0	0	0	200	0	0	4	320
1378	2011	10	22	22/10/2011	0.3	NA	F	27	20	10.28	135	7.7	110	10	NA	0.79	14.7	100	5	60	50	0	1	0	200	10	0	7	426
1379	2011	10	23	23/10/2011	0.2	NA	F	27.5	15	7.71	135	NA	NA	15	NA	0.8	21.8	80	0	60	4	0	50	0	200	0	90	6	484
1380	2011	10	29	29/10/2011	0.07	NA	E	NA	15	7.71	135	NA	NA	15	NA	0.51	27.8	5	0	0	0	0	0	0	0	0	0	1	5
1381	2011	11	1	1/11/2011	0.34	NA	E	27	20	10.28	135	NA	NA	20	NA	0.72	24.6	0	0	1	1	15	0	0	0	2	0	4	19
1382	2011	11	2	2/11/2011	0.44	NA	F	27.5	15	7.71	135	NA	NA	30	NA	0.59	14.3	50	50	60	60	0	3	0	30	100	0	7	353
1383	2011	11	3	3/11/2011	0.54	First	F	27.5	15	7.71	135	NA	NA	30	NA	0.39	23.5	120	50	60	60	0	10	0	150	100	0	7	550
1384	2011	12	13	13/12/2011	0.94	NA	E	30	10	5.14	315	NA	NA	20	NA	0.32	29.9	0	0	0	0	10	0	0	0	1	0	2	11
1385	2011	12	14	14/12/2011	0.88	NA	E	30.5	10	5.14	90	NA	NA	20	NA	0.34	29.2	0	0	0	0	0	0	0	0	0	0	0	0
1386	2011	12	15	15/12/2011	0.8	NA	E	30	15	7.71	135	4.1	110	15	NA	0.57	23.9	0	0	0	0	0	0	0	0	0	0	0	0
1387	2011	12	16	16/12/2011	0.71	NA	E	30	15	7.71	135	7.7	60	15	NA	0.48	17.9	0	0	0	0	0	0	0	0	0	0	0	0
1388	2011	12	17	17/12/2011	0.61	NA	E	29.5	20	10.28	135	9.3	140	15	NA	0.78	19.7	50	30	70	40	30	4	0	2	0	0	7	226
1389	2011	12	20	20/12/2011	0.27	NA	F	29.5	20	10.28	135	NA	NA	20	NA	0.53	26.3	150	3	70	30	0	3	0	15	0	0	6	271
1390	2011	12	21	21/12/2011	0.27	NA	F	29.5	20	10.28	135	8.7	150	20	NA	0.68	31.5	150	10	70	50	30	2	0	20	0	0	7	332
1391	2011	12	22	22/12/2011	0.18	NA	F	30	20	10.28	135	9.3	180	20	NA	0.54	30.6	100	4	80	40	40	5	0	40	0	0	7	309
1392	2011	12	23	23/12/2011	0.04	NA	F	29.5	15	7.71	135	5.1	130	15	NA	0.32	28	100	0	50	50	30	6	0	10	0	0	6	246
1393	2011	12	24	24/12/2011	0.01	NA	F	30	5	2.57	315	2.6	90	20	NA	0.19	30.2	120	0	70	50	10	5	0	5	0	150	7	410
1394	2011	12	27	27/12/2011	0.07	NA	E	30	18	9.252	315	NA	NA	25	NA	0.43	15.5	0	0	0	0	5	0	0	0	0	0	1	5
1395	2011	12	29	29/12/2011	0.21	NA	E	30	5	2.57	180	6.7	150	10	NA	0.26	8.2	0	0	0	0	10	0	0	0	0	0	1	10
1396	2011	12	30	30/12/2011	0.3	NA	E	29	20	10.28	135	7.7	90	10	NA	0.73	18.4	0	0	0	0	5	0	0	0	0	0	1	5
1397	2011	12	31	31/12/2011	0.39	NA	E	29	25	12.85	135	NA	NA	10	NA	0.86	26.6	0	0	0	0	5	0	0	0	0	0	1	5
1398	2012	1	3	3/01/2012	0.67	NA	F	29	20	10.28	135	NA	NA	20	NA	0.83	21.1	100	50	60	40	30	4	0	0	0	20	7	304
1399	2012	1	4	4/01/2012	0.76	NA	F	29	20	10.28	135	6.7	160	20	NA	0.4	23.6	100	40	70	60	40	5	0	0	0	0	6	315
1400	2012	1	5	5/01/2012	0.83	NA	F	29	15	7.71	135	5.1	160	15	NA	0.4	30.4	120	50	70	50	30	5	0	0	0	0	6	325
1401	2012	1	6	6/01/2012	0.9	NA	F	29	5	2.57	135	1.5	90	15	NA	0.27	29.8	120	60	70	50	40	5	0	0	0	100	7	445
1402	2012	1	7	7/01/2012	0.95	NA	F	30	0	0	NA	3.1	110	20	NA	0.15	28.9	40	40	70	50	40	5	0	0	0	20	7	265
1403	2012	1	10	10/01/2012	0.99	NA	F	30	10	5.14	45	NA	NA	20	NA	0.26	28.6	90	40	70	50	30	5	0	0	0	0	6	285
1404	2012	1	11	11/01/2012	0.96	NA	E	30	10	5.14	45	2.1	340	20	NA	0.16	28.7	0	0	0	0	0	0	0	0	0	0	0	0
1405	2012	1	12	12/01/2012	0.91	NA	E	30	10	5.14	45	5.1	20	20	NA	0.24	28.6	0	0	0	0	20	0	0	0	0	0	1	20
1406	2012	1	13	13/01/2012	0.84	NA	E	30	5	2.57	45	5.1	160	30	NA	0.16	28.8	0	0	0	0	20	0	0	0	0	0	1	20
1407	2012	1	14	14/01/2012	0.75	NA	E	30	15	7.71	315	2.6	330	25	NA	0.22	28.2	0	0	0	0	20	0	0	0	0	0	1	20
1408	2012	1	17	17/01/2012	0.42	NA	F	30.5	15	7.71	135	7.7	110	20	NA	0.18	25.9	120	0	70	50	30	4	0	0	0	0	5	274
1409	2012	1	18	18/01/2012	0.31	NA	F	29	10	5.14	135	5.1	120	25	NA	0.28	18.8	100	10	70	60	30	3	0	0	0	0	6	273
1410	2012	1	19	19/01/2012	0.21	NA	F	30	15	7.71	135	7.7	160	25	NA	0.3	19.8	10	3	70	60	25	3	0	0	0	0	6	171
1411	2012	1	20	20/01/2012	0.13	NA	F	30	15	7.71	135	8.7	160	25	NA	0.48	20.8	150	25	80	70	40	6	0	0	0	0	6	371
1412	2012	1	21	21/01/2012	0.06	NA	F	30	15	7.71	135	8.2	110	25	NA	0.44	18.4	150	30	80	50	30	10	0	0	0	0	6	350
1413	2012	1	24	24/01/2012	0.01	NA	F	30	5	2.57	135	3.6	50	15	NA	0.17	19.5	10	30	70	40	20	2	0	0	0	0	6	172
1414	2012	1	25	25/01/2012	0.04	NA	E	30	15	7.71	315	6.7	320	15	NA	0.25	18.5	120	80	30	30	30	2	0	0	0	120	7	412
1415	2012	1	26	26/01/2012	0.08	NA	E	30	10	5.14	315	7.7	360	25	NA	0.16	16.8	0	0	0	0	15	0	0	0	0	0	1	15
1416	2012	1	27	27/01/2012	0.15	NA	E	30	20	10.28	315	8.7	360	25	NA	0.49	26.8	0	0	0	0	15	0	0	0	0	0	1	15
1417	2012	1	31	31/01/2012	0.49	First	E	31	20	10.28	315	5.1	110	15	NA	0.33	24	0	0	0	0	0	0	0	0	0	0	0	0
1418	2012	2	1	1/02/2012	0.59	NA	F	30.5	10	5.14	135	NA	NA	15	NA	0.27	16.5	0	0	2	10	10	1	0	0	0	0	4	23
1419	2012	2	2	2/02/2012	0.68	NA	F	30	15	7.71	225	NA	NA	15	NA	0.24	20.3	0	0	2	10	0	0	0	0	0	0	2	12
1420	2012	2	5	5/02/2012	0.91	NA	F	30	15	7.71	225	NA	NA	15	NA	0.4	21.5	100	20	70	40	15	2	0	0	0	0	6	247
1421	2012	2	7	7/02/2012	0.99	NA	F	31	5	2.57	45	9.3	140	15	NA	0.2	20.1	100	30	70	50	20	7	0	0	0	200	7	477
1422	2012	2	8	8/02/2012	1	Full	E	31	5	2.57	135	9.3	140	15	NA	0.32	25	0	30	0	2	3	0	0	0	0	0	3	35
1423	2012	2	9	9/02/2012	0.98	NA	E	NA	10	5.14	135	8.7	50	15	NA	0.43	26.4	0	0	0	2	2	0	0	0	0	0	2	4
1424	2012	2	15	15/02/2012	0.46	Last	F	30.5	15	7.71	135	5.1	140	25	NA	0.56	23.9	25	50	80	50	2	1	0	0	0	0	6	208
1425	2012	2	16	16/02/2012	0.35	NA	F	30.5	15	7.71	135	4.1	160	25	NA	0.6	18.2	120	40	80	50	30	2	0	0	0	0	6	322
1426	2012	2	17	17/02/2012	0.25	NA	F	30	20	10.28	135	6.7	140	20	NA	0.74	25.6	120	40	80	50	15	3	0	0	0	3	7	311
1427	2012	2	18	18/02/2012	0.16	NA	F	30	20	10.28	135	6.2	130	20	NA	0.79	25.8	100	40	80	50	30	3	0	0	2	0	7	305
1428	2012	2	22	22/02/2012	0	New	F	30	0	0	NA	2.1	160	20	NA	0.21	22.7	120	0	70	60	10	8	0	0	0	200	6	468
1429	2012	2	23	23/02/2012	0.02	NA	F	30	10	5.14	135	9.8	130	10	NA	0.43	19.8	0	0	60	60	10	5	0	0	0	100	5	235
1430	2012	2	24	24/02/2012	0.05	NA	E	30	15	7.71	135	8.7	90	10	NA	0.52	22.3	0	20	70	50	10	3	0	0	0	250	6	403
1431	2012	2	25	25/02/2012	0.1	NA	E	30	15	7.71	135	7.2	90	20	NA	0.5	15	80	40	70	50	20	3	0	0	0	300	7	563
1432	2012	3	2	2/03/2012	0.6	NA	F	30	10	5.14	90	5.1	90	20	NA	0.3	13	30	50	70	60	20	10	0	0	2	10	8	252
1433	2012	3	3	3/03/2012	0.69	NA	F	30	10	5.14	135	4.6	140	20	NA	0.36	21.9	20	40	70	40	10	4	0	0	0	250	7	434
1434	2012	3	6	6/03/2012	0.93	NA	F	30	15	7.71	135	9.8	20	15	NA	0.44	22.8	80	60	80	50	15	3	0	1	0	200	8	489
1435	2012	3	7	7/03/2012	0.97	NA	F	31	10	5.14	135	6.7	90	15	NA	0.2	20.8	120	40	70	50	20	4	0	1	1	200	9	506
1436	2012	3	10	10/03/2012	0.96	NA	F	30	15	7.71	135	7.7	200	5	NA	0.54	12.8	20	20	30	20	10	1	0	1	0	50	8	152
1437	2012	3	14	14/03/2012	0.61	NA	E	30	15	7.71	135	4.1	110	15	NA	0.36	14.9	0	0	0	0	0	0	0	0	0	0	0	0
1438	2012	3	15	15/03/2012	0.5	Last	F	29.5	5	2.57	135	5.1	90	15	NA	NA	10.8	30	40	70	50	5	3	0	0	0	0	6	198
1439	2012	3	23	23/03/2012	0	New	E	29	10	5.14	225	4.1	20	10	NA	NA	23.7	0	0	0	0	0	0	0	0	0	0	0	0
1440	2012	3	24	24/03/2012	0.02	NA	E	29	15	7.71	135	1.5	20	10	NA	NA	14	0	0	0	0	0	0	0	0	0	0	0	0
1441	2012	3	28	28/03/2012	0.25	NA	E	29	25	12.85	135	7.7	140	15	NA	NA	19.5	0	0	0	2	25	0	0	0	0	0	2	27
1442	2012	3	29	29/03/2012	0.34	NA	E	29	30	15.42	135	6.2	140	15	NA	NA	24.4	0	0	0	0	0	0	0	0	0	0	0	0
1443	2012	3	30	30/03/2012	0.43	NA	F	29	25	12.85	135	6.2	140	15	NA	NA	23.6	50	2	50	30	15	1	0	0	3	0	7	151
1444	2012	3	31	31/03/2012	0.53	First	F	28	25	12.85	135	8.2	140	15	NA	NA	24.8	120	50	60	50	20	4	0	0	2	0	7	306
1445	2012	4	4	4/04/2012	0.9	NA	F	29	0	0	NA	1.5	20	15	NA	NA	24.3	80	0	70	60	30	2	0	0	0	100	6	342
1446	2012	4	6	6/04/2012	0.99	NA	F	29	10	5.14	135	NA	NA	10	NA	NA	13.7	10	3	60	60	30	1	0	0	0	150	7	314
1447	2012	4	7	7/04/2012	1	NA	F	29	10	5.14	135	1.5	200	15	NA	NA	19.8	120	3	70	60	40	6	0	0	0	150	7	449
1448	2012	4	8	8/04/2012	0.97	Full	F	29	15	7.71	135	NA	NA	15	NA	NA	22.4	80	10	70	70	30	3	0	0	0	100	7	363
1449	2012	4	10	10/04/2012	0.85	NA	E	28.5	25	12.85	135	NA	NA	15	NA	NA	21	0	0	0	0	0	0	0	0	0	0	0	0
1450	2012	4	11	11/04/2012	0.75	NA	E	28	30	15.42	135	NA	NA	15	NA	NA	13.1	0	0	0	0	0	0	0	0	0	0	0	0
1451	2012	4	19	19/04/2012	0.05	NA	F	28	15	7.71	135	NA	NA	10	NA	NA	16.6	80	4	60	40	2	2	0	0	0	100	7	288
1452	2012	4	20	20/04/2012	0.01	NA	F	28	15	7.71	135	NA	NA	10	NA	NA	17	80	10	60	50	10	4	0	0	0	200	7	414
1453	2012	4	21	21/04/2012	0	New	F	28	15	7.71	135	6.2	110	15	NA	0.45	20.1	100	10	80	50	30	3	0	0	0	200	7	473
1454	2012	4	25	25/04/2012	0.12	NA	E	28	10	5.14	135	NA	NA	10	NA	0.35	16.7	0	0	0	0	0	0	0	0	0	0	0	0
1455	2012	4	27	27/04/2012	0.27	NA	E	27.5	15	7.71	135	NA	NA	10	11	0.54	11.8	0	0	0	0	0	0	0	0	0	0	0	0
1456	2012	4	28	28/04/2012	0.37	NA	E	27	20	10.28	135	NA	NA	10	10	0.46	12.7	0	0	0	0	0	0	0	0	0	0	0	0
1457	2012	5	2	2/05/2012	0.78	NA	F	28	25	12.85	135	9.3	110	15	10.5	0.73	13.6	120	60	70	40	20	2	0	0	0	0	6	312
1458	2012	5	3	3/05/2012	0.86	NA	F	28	20	10.28	135	11.3	110	15	8	0.72	15.4	120	50	70	50	40	2	0	1	0	0	7	333
1459	2012	5	5	5/05/2012	0.98	NA	F	27	20	10.28	135	NA	NA	15	8.5	0.61	18.7	100	20	70	40	30	2	0	0	0	0	6	262
1460	2012	5	9	9/05/2012	0.88	NA	E	27	20	10.28	135	NA	NA	15	10	0.7	18	0	90	50	40	40	0	0	0	0	0	4	220
1461	2012	5	10	10/05/2012	0.79	NA	E	27	20	10.28	135	NA	NA	15	10	0.92	13	0	50	5	10	20	0	0	0	0	0	4	85
1462	2012	5	11	11/05/2012	0.69	NA	E	27.5	25	12.85	135	7.2	150	15	10	0.7	18.3	0	0	10	15	10	0	0	0	0	0	3	35
1463	2012	5	12	12/05/2012	0.59	NA	E	27	25	12.85	135	NA	NA	15	8	0.65	10.6	0	0	60	30	15	1	0	0	0	0	4	106
1464	2012	5	16	16/05/2012	0.2	NA	F	26.5	20	10.28	135	NA	NA	20	12	0.89	18.4	100	60	70	50	40	3	0	1	1	80	9	405
1465	2012	5	17	17/05/2012	0.13	NA	F	26.5	20	10.28	225	11.8	180	20	11	0.68	17.7	120	70	70	60	50	5	0	1	1	100	9	477
1466	2012	5	19	19/05/2012	0.03	NA	F	26.5	20	10.28	135	10.8	140	20	13	0.63	14.2	100	60	60	40	20	4	0	0	0	150	7	434
1467	2012	5	23	23/05/2012	0.04	NA	F	26	20	10.28	135	NA	NA	20	10	0.64	7.6	120	80	60	40	20	5	0	1	0	80	8	406
1468	2012	5	24	24/05/2012	0.09	NA	F	26	20	10.28	135	NA	NA	20	9	0.51	7.9	120	80	30	50	10	4	0	0	5	80	8	379
1469	2012	5	26	26/05/2012	0.23	NA	E	25	25	12.85	135	NA	NA	20	9	0.65	12	100	0	40	50	15	3	0	0	0	40	6	248
1470	2012	6	2	2/06/2012	0.92	NA	F	24.5	15	7.71	135	9.8	180	5	8	0.43	6.8	120	30	80	50	30	2	0	0	15	50	8	377
1471	2012	6	7	7/06/2012	0.9	NA	E	24	20	10.28	135	NA	NA	10	10.5	0.49	17.6	0	0	0	0	0	0	0	0	0	0	0	0
1472	2012	6	8	8/06/2012	0.83	NA	E	24	20	10.28	160	7.7	160	15	10	0.33	17.5	0	0	0	0	3	0	0	0	0	0	1	3
1473	2012	6	9	9/06/2012	0.74	NA	E	24	15	7.71	160	NA	NA	10	9	0.4	17.7	0	0	0	0	5	0	0	0	0	0	1	5
1474	2012	6	13	13/06/2012	0.34	NA	F	24	25	12.85	135	5.1	130	15	11	0.3	17.8	150	40	70	50	30	2	0	0	5	150	8	497
1475	2012	6	14	14/06/2012	0.26	NA	F	24	15	7.71	135	5.1	130	15	10.5	0.16	17.8	150	50	70	50	40	2	0	0	10	200	8	572
1476	2012	6	16	16/06/2012	0.18	NA	F	24	15	7.71	135	NA	NA	15	12	0.51	17.7	150	50	70	50	30	3	0	0	5	0	7	358
1477	2012	6	20	20/06/2012	0	New	F	24	20	10.28	135	NA	NA	15	12	0.93	17.7	120	100	70	50	40	3	0	0	30	30	8	443
1478	2012	6	21	21/06/2012	0.02	NA	F	24	15	7.71	135	NA	NA	15	15	0.42	15.6	140	100	50	60	30	1	0	0	30	0	7	411
1479	2012	6	22	22/06/2012	0.06	NA	E	24	20	10.28	135	NA	NA	15	12	0.22	16.7	0	0	0	0	10	0	0	0	40	0	2	50
1480	2012	6	23	23/06/2012	0.12	NA	E	24	20	10.28	135	NA	NA	15	11	0.68	12.7	0	0	0	0	10	0	0	0	40	0	2	50
1481	2012	6	27	27/06/2012	0.49	First	F	25	20	10.28	135	NA	NA	10	8.5	0.43	10.5	100	100	30	50	40	2	0	2	20	100	9	444
1482	2012	6	28	28/06/2012	0.61	NA	F	25	15	7.71	135	NA	NA	20	10	0.45	12.1	120	90	50	50	50	2	0	0	50	120	8	532
1483	2012	6	29	29/06/2012	0.72	NA	F	25	10	5.14	135	NA	NA	20	12	0.33	9.5	100	100	60	60	60	3	0	0	100	0	7	483
1484	2012	6	30	30/06/2012	0.82	NA	F	26	10	5.14	135	NA	NA	25	14	0.27	14.6	120	100	70	60	50	3	0	1	100	0	8	504
1485	2012	7	4	4/07/2012	1	Full	F	24	NA	NA	NA	NA	NA	20	12	NA	18.1	130	60	50	50	50	3	0	0	100	0	7	443
1486	2012	7	5	5/07/2012	0.98	NA	F	24	NA	NA	NA	NA	NA	20	12	NA	17.7	100	40	60	50	20	2	0	0	50	0	7	322
1487	2012	7	6	6/07/2012	0.93	NA	F	23.5	NA	NA	NA	NA	NA	15	5	NA	10.3	100	40	60	50	20	3	0	2	30	100	9	405
1488	2012	7	11	11/07/2012	0.5	Last	E	24	NA	NA	NA	NA	NA	10	7	NA	13.5	20	60	40	20	20	2	0	1	40	150	9	353
1489	2012	7	12	12/07/2012	0.41	NA	F	24	NA	NA	NA	8.7	160	15	9	NA	18.5	100	100	50	50	30	3	0	0	100	300	8	733
1490	2012	7	14	14/07/2012	0.23	NA	F	24.5	NA	NA	NA	NA	NA	20	9	NA	9.2	100	120	40	50	20	4	0	1	150	0	8	485
1491	2012	7	19	19/07/2012	0	New	F	24	NA	NA	NA	8.7	140	20	12.5	NA	15.5	100	120	40	30	30	2	0	0	150	0	7	472
1492	2012	7	20	20/07/2012	0.01	NA	F	24	NA	NA	NA	11.8	160	20	11	NA	17.9	120	100	50	60	40	3	0	0	150	150	8	673
1493	2012	7	21	21/07/2012	0.04	NA	F	24	NA	NA	NA	8.7	160	20	11	NA	19.2	100	130	50	50	40	2	0	0	50	100	8	522
1494	2012	7	25	25/07/2012	0.36	NA	E	25	NA	NA	NA	NA	NA	20	15	NA	16.8	0	0	0	0	2	0	0	0	70	0	2	72
1495	2012	7	26	26/07/2012	0.47	First	E	25	NA	NA	NA	NA	NA	20	15	NA	19.2	0	0	0	0	2	0	0	0	50	0	2	52
1496	2012	7	27	27/07/2012	0.58	NA	F	25	NA	NA	NA	NA	NA	25	15	NA	16.5	120	100	50	40	5	0	0	0	200	10	7	525
1497	2012	7	28	28/07/2012	0.69	NA	F	24	NA	NA	NA	NA	NA	20	12	NA	19.3	100	100	50	50	50	2	0	0	200	200	8	752
1498	2012	8	1	1/08/2012	0.98	NA	F	24	20	10.28	135	NA	NA	25	14	NA	18.6	100	100	60	50	50	0	0	0	150	10	7	520
1499	2012	8	2	2/08/2012	1	Full	F	24	20	10.28	135	9.3	160	24	12	NA	19.6	100	120	60	50	40	2	0	0	150	10	8	532
1500	2012	8	8	8/08/2012	0.66	NA	F	25	20	10.28	135	NA	NA	30	10	NA	11.8	130	100	30	30	20	2	0	1	100	0	8	413
1501	2012	8	9	9/08/2012	0.57	NA	F	25.5	20	10.28	135	NA	NA	30	12	NA	11.7	120	100	30	30	20	2	0	4	100	0	8	406
1502	2012	8	10	10/08/2012	0.47	Last	F	25.5	10	5.14	135	4.6	160	25	12	NA	21.2	0	0	40	40	30	3	0	25	100	0	6	238
1503	2012	8	11	11/08/2012	0.38	NA	F	25	25	12.85	135	11.8	160	20	16	NA	21.4	100	100	60	50	25	3	0	30	150	20	9	538
1504	2012	8	15	15/08/2012	0.07	NA	F	24	20	10.28	135	NA	NA	25	12	NA	12.2	60	120	60	40	40	110	0	50	150	60	9	690
1505	2012	8	16	16/08/2012	0.03	NA	F	24	10	5.14	135	NA	NA	20	11	NA	14.9	50	60	60	50	40	0	0	50	150	150	8	610
1506	2012	8	17	17/08/2012	0.01	NA	F	24	10	5.14	135	NA	NA	20	12.5	NA	20.8	40	80	60	40	40	1	0	2	150	300	9	713
1507	2012	8	18	18/08/2012	0	New	F	25	10	5.14	135	NA	NA	25	15	NA	22.2	80	100	60	60	40	2	0	0	200	300	8	842
1508	2012	8	22	22/08/2012	0.23	NA	F	24	15	7.71	135	NA	NA	20	12	NA	10	0	0	0	0	20	0	0	0	70	2	3	92
1509	2012	8	23	23/08/2012	0.33	NA	F	25.5	15	7.71	135	NA	NA	20	12	NA	14.9	100	40	60	40	40	1	0	0	100	0	7	381
1510	2012	8	24	24/08/2012	0.44	First	F	25.5	10	5.14	135	NA	NA	20	11	NA	19.6	120	40	60	40	40	2	0	3	150	0	8	455
1511	2012	8	25	25/08/2012	0.56	NA	F	25.5	20	10.28	135	NA	NA	20	10	NA	22.9	100	50	60	50	40	3	0	5	200	30	9	538
1512	2012	8	28	28/08/2012	0.86	NA	F	26	20	10.28	135	NA	NA	25	15	NA	16.9	110	60	70	50	40	3	0	80	200	0	8	613
1513	2012	8	29	29/08/2012	0.93	NA	F	26	15	7.71	135	NA	NA	25	11	NA	19.3	70	40	70	50	40	6	0	110	200	0	8	586
1514	2012	8	30	30/08/2012	0.97	NA	F	26	15	7.71	135	NA	NA	25	15	NA	20.7	50	40	70	40	50	3	0	150	200	30	9	633
1515	2012	8	31	31/08/2012	1	Full	F	26	10	5.14	135	NA	NA	20	15	NA	23.7	50	40	60	40	50	3	0	150	150	30	9	573
1516	2012	9	1	1/09/2012	1	NA	F	25.5	20	10.28	135	8.7	140	15	16	NA	19.9	100	50	60	40	40	3	0	150	200	20	9	663
1517	2012	9	5	5/09/2012	0.81	NA	E	25	20	10.28	135	NA	NA	20	5	NA	14.8	0	0	0	0	10	0	0	60	40	0	3	110
1518	2012	9	6	6/09/2012	0.73	NA	E	26	20	10.28	135	NA	NA	25	15	NA	18.9	15	60	40	40	40	2	0	60	30	0	8	287
1519	2012	9	7	7/09/2012	0.64	NA	E	25.5	20	10.28	135	7.2	160	20	20	NA	22.5	0	0	3	3	20	1	0	50	40	0	6	117
1520	2012	9	8	8/09/2012	0.55	Last	F	26	15	7.71	135	6.2	160	30	15	NA	24.6	100	50	60	30	30	3	0	150	100	30	9	553
1521	2012	9	12	12/09/2012	0.18	NA	F	25.5	20	10.28	135	11.3	150	20	8	NA	16.6	50	50	70	50	40	120	0	300	150	3	9	833
1522	2012	9	13	13/09/2012	0.11	NA	F	25.5	15	7.71	135	6.2	110	20	13	NA	18.4	50	50	70	60	40	120	0	300	150	0	8	840
1523	2012	9	14	14/09/2012	0.05	NA	F	26	5	2.57	135	4.6	110	15	13	NA	25	40	25	70	60	0	30	0	200	150	120	8	695
1524	2012	9	15	15/09/2012	0.02	NA	F	26	15	7.71	135	NA	NA	25	18	NA	21.9	20	20	60	50	40	10	0	200	200	0	8	600
1525	2012	9	19	19/09/2012	0.12	New	E	26	0	0	NA	3.1	110	15	10	NA	25.6	0	0	0	0	10	0	0	3	40	0	3	53
1526	2012	9	20	20/09/2012	0.21	NA	E	26	10	5.14	90	6.7	160	15	13	NA	25.6	0	0	0	0	5	0	0	2	30	0	3	37
1527	2012	9	21	21/09/2012	0.31	NA	E	26	10	5.14	135	5.1	140	25	15	NA	26.2	5	15	20	30	20	0	20	50	200	0	8	360
1528	2012	9	22	22/09/2012	0.42	NA	F	26	5	2.57	135	4.6	110	25	11	NA	26.2	20	10	40	40	30	0	40	120	150	0	8	450
1529	2012	9	27	27/09/2012	0.9	NA	F	26	10	5.14	135	NA	NA	15	11	NA	21	20	40	70	50	0	2	30	200	200	200	9	812
1530	2012	9	29	29/09/2012	0.99	NA	F	26	5	2.57	135	NA	NA	15	11	NA	25.7	20	20	70	50	20	2	5	200	200	150	10	737
1531	2012	10	3	3/10/2012	0.92	NA	F	26	30	15.42	135	10.8	110	15	7	NA	10	60	30	60	40	30	0	0	140	100	40	8	500
1532	2012	10	4	4/10/2012	0.86	NA	F	26	25	12.85	135	NA	NA	15	9	NA	21.4	50	10	40	40	0	0	10	200	30	0	7	380
1533	2012	10	5	5/10/2012	0.79	NA	F	26	25	12.85	135	NA	NA	15	11	NA	26.6	60	40	60	40	20	2	10	200	20	0	9	452
1534	2012	10	6	6/10/2012	0.71	NA	F	26	25	12.85	135	NA	NA	15	8	NA	11.1	60	40	60	50	30	2	10	200	20	0	9	472
1535	2012	10	10	10/10/2012	0.33	NA	F	26.5	5	2.57	90	2.1	20	25	15	NA	27.9	2	0	70	60	30	50	40	250	100	0	8	602
1536	2012	10	11	11/10/2012	0.24	NA	F	27	5	2.57	90	5.1	90	20	13	NA	27.1	40	30	70	30	30	50	40	200	60	0	9	550
1537	2012	10	12	12/10/2012	0.15	NA	F	26	20	10.28	135	6.2	140	15	11	NA	24.8	80	0	80	50	50	100	10	250	100	200	9	920
1538	2012	10	13	13/10/2012	0.08	NA	F	26.5	20	10.28	135	NA	NA	15	13	NA	22.3	100	40	80	60	40	90	0	250	100	100	9	860
1539	2012	10	17	17/10/2012	0.04	NA	E	26	20	10.28	135	NA	NA	15	8	NA	23.5	100	0	2	0	20	0	0	2	30	100	6	254
1540	2012	10	18	18/10/2012	0.1	NA	E	NA	20	10.28	135	7.2	140	15	NA	NA	22.2	0	0	0	2	2	0	0	2	5	0	4	11
1541	2012	10	19	19/10/2012	0.18	NA	E	26	20	10.28	135	10.3	110	15	9	NA	19.1	0	0	0	0	0	0	0	0	0	0	0	0
1542	2012	10	20	20/10/2012	0.28	NA	E	26.5	20	10.28	135	8.2	140	15	10	NA	28.7	0	0	0	0	10	0	0	2	100	0	3	112
1543	2012	10	24	24/10/2012	0.7	NA	F	26	25	12.85	135	10.3	110	18	8	NA	17.7	0	30	60	30	50	0	30	180	120	0	7	500
1544	2012	10	25	25/10/2012	0.79	NA	F	26	15	7.71	135	NA	NA	25	15	NA	23.5	30	30	70	30	50	10	40	150	200	0	9	610
1545	2012	10	26	26/10/2012	0.87	NA	F	26.5	20	10.28	135	2.1	160	20	15	NA	29	1	0	80	60	50	10	40	200	150	4	9	595
1546	2012	10	27	27/10/2012	0.93	NA	F	27	10	5.14	45	4.9	50	20	10	NA	29	10	0	80	60	50	5	45	250	150	30	9	680
1547	2012	10	31	31/10/2012	0.99	NA	F	27	10	5.14	135	5.7	140	15	12	NA	28.3	0	60	30	20	20	1	0	4	30	0	7	165
1548	2012	11	1	1/11/2012	0.96	NA	E	27.5	0	0	NA	4.1	110	20	15	NA	29.7	0	0	0	0	0	0	0	0	0	0	0	0
1549	2012	11	2	2/11/2012	0.91	NA	E	28.5	5	2.57	45	1.5	50	30	20	NA	30.3	0	0	0	0	0	0	0	0	0	0	0	0
1550	2012	11	3	3/11/2012	0.85	NA	E	28	10	5.14	45	3.6	60	30	20	NA	30.4	80	10	40	20	20	4	0	0	0	0	6	174
1551	2012	11	7	7/11/2012	0.5	Last	F	27.5	15	7.71	135	4.1	90	20	13	NA	27.2	3	0	80	80	20	3	30	150	0	0	7	366
1552	2012	11	8	8/11/2012	0.39	NA	F	28	10	5.14	135	3.1	120	20	12	NA	26	3	0	80	80	30	1	40	200	0	50	8	484
1553	2012	11	9	9/11/2012	0.29	NA	F	27.5	15	7.71	135	3.6	110	20	12	NA	22.6	30	0	80	80	20	2	42	200	0	30	8	484
1554	2012	11	10	10/11/2012	0.2	NA	F	27.5	15	7.71	135	NA	NA	20	12	NA	19	70	0	80	70	30	3	43	200	2	50	9	548
1555	2012	11	15	15/11/2012	0.02	NA	E	27.5	15	7.71	135	NA	NA	15	10	NA	28.4	0	0	0	0	20	0	0	0	0	100	2	120
1556	2012	11	16	16/11/2012	0.07	NA	E	27.5	10	5.14	45	5.1	70	15	9	NA	28.8	0	0	0	0	20	0	0	0	0	0	1	20
1557	2012	11	17	17/11/2012	0.14	NA	E	27.5	10	5.14	45	4.1	20	20	14	NA	31	0	0	0	0	20	0	0	0	0	0	1	20
1558	2012	11	21	21/11/2012	0.55	First	F	28	10	5.14	45	4.1	60	20	14	NA	30.9	0	0	70	50	20	1	10	40	80	0	7	271
1559	2012	11	22	22/11/2012	0.65	NA	F	28	5	2.57	0	NA	NA	20	14	NA	28.1	2	0	70	60	30	1	21	80	100	200	9	564
1560	2012	11	23	23/11/2012	0.74	NA	F	28	10	5.14	135	3.6	140	20	14	NA	31.3	20	20	80	60	50	2	10	150	100	300	10	792
1561	2012	11	24	24/11/2012	0.83	NA	F	28.5	10	5.14	135	6.2	110	25	17	NA	31.6	20	20	70	70	40	2	15	200	100	200	10	737
1562	2012	11	29	29/11/2012	1	Full	E	28.5	10	5.14	135	6.7	110	15	11	NA	32	0	0	0	0	6	0	0	0	0	0	1	6
1563	2012	11	30	30/11/2012	0.98	NA	E	28	15	7.71	135	6.7	110	15	11	NA	22.9	0	0	0	0	7	0	0	0	0	0	1	7
1564	2012	12	1	1/12/2012	0.95	NA	E	28	20	10.28	135	9.3	110	15	14	NA	25.5	0	0	0	0	6	0	0	0	0	0	1	6
1565	2012	12	5	5/12/2012	0.66	NA	E	28	10	5.14	315	NA	NA	20	12	NA	31.9	0	0	0	0	0	0	0	80	0	0	1	80
1566	2012	12	6	6/12/2012	0.56	NA	F	29	10	5.14	45	4.6	60	20	13	NA	28.9	1	0	40	20	5	1	0	120	1	0	7	188
1567	2012	12	7	7/12/2012	0.45	Last	F	29	10	5.14	115	NA	NA	25	13	NA	30.2	1	0	60	10	30	1	20	200	0	0	7	322
1568	2012	12	8	8/12/2012	0.35	NA	F	29	20	10.28	115	NA	NA	25	12	NA	29.5	100	0	70	60	30	2	10	190	0	40	8	502
1569	2012	12	19	19/12/2012	0.38	NA	E	29	5	2.57	45	3.6	60	20	16	NA	32.3	0	0	0	10	10	0	0	0	0	0	2	20
1570	2012	12	20	20/12/2012	0.49	First	F	29	5	2.57	135	NA	NA	20	20	NA	31.8	0	0	50	30	20	2	0	0	2	0	5	104
1571	2012	12	21	21/12/2012	0.59	NA	F	29	10	5.14	135	5.7	110	25	18	NA	31.8	7	0	70	60	15	7	0	0	0	0	5	159
1572	2012	12	22	22/12/2012	0.68	NA	F	29.5	10	5.14	135	NA	NA	20	15	NA	30	20	0	60	60	20	4	0	1	1	0	7	166
1573	2012	12	26	26/12/2012	0.95	NA	F	29.5	15	7.71	135	4.1	120	15	10	NA	28.3	70	10	80	60	40	1	0	3	0	150	8	414
1574	2012	12	27	27/12/2012	0.98	NA	F	29.5	15	7.71	135	NA	NA	10	10	NA	32.2	100	10	80	60	20	1	0	2	0	50	8	323
1575	2012	12	28	28/12/2012	1	Full	F	29	15	7.71	135	NA	NA	15	14	NA	29.1	70	10	80	80	30	2	0	0	0	200	7	472
1576	2012	12	29	29/12/2012	0.99	NA	F	29	15	7.71	135	NA	NA	15	14	NA	30	20	0	80	50	30	1	0	0	0	100	6	281
